# Supplementary material for: 7-(4-Fluoro­benzyl­amino)-2-phenyl-1,2,4-triazolo[1,5-a][1,3,5]triazin-5-amine methanol disolvate
Source: Acta Crystallogr Sect E Struct Rep Online. 2011 Apr 22;67(Pt 5):o1183–4. doi: 10.1107/S1600536811014176 (PMC3089080; doi:10.1107/S1600536811014176)
Supplement: Supplementary file 1 [file e-67-o1183-sup1.cif]

##############################################################################
#                                                                            #
# This CIF contains the data in a paper accepted for publication in          #
# Acta Crystallographica Section E. It conforms to the requirements of       #
# Notes for Authors for Acta Crystallographica Section E, and has been       #
# peer reviewed under the auspices of the IUCr Commission on Journals.       #
#                                                                            #
# Full details of the Crystallographic Information File format               #
# are given in the paper "The Crystallographic Information File (CIF):       #
# a New Standard Archive File for Crystallography" by S. R. Hall, F. H.      #
# Allen and I. D. Brown [Acta Cryst. (1991), A47, 655-685].                  #
#                                                                            #
# The current version of the core CIF dictionary is obtainable from          #
# ftp://ftp.iucr.org/pub/cif_core.dic.                                       #
#                                                                            #
# Software is freely available for graphical display of the structure(s)     #
# in this CIF. For information consult the CIF software page                 #
# http://www.iucr.org/resources/cif/software.                                #
#                                                                            #
# This file may be used for bona fide research purposes within the           #
# scientific community so long as proper attribution is given to the journal # 
# article from which it was obtained.                                        #
#                                                                            #
##############################################################################
data_I
_audit_creation_method     SHELXL-97
_chemical_name_systematic
;
7-(4-Fluorobenzylamino)-2-phenyl-1,2,4-triazolo[1,5-<i>a</i>][1,3,5]triazin-5-
amine methanol disolvate
;
_chemical_name_common     ?
_chemical_formula_moiety     'C17 H14 F N7, 2(C H4 O)'
_chemical_formula_sum     'C19 H22 F N7 O2'
_chemical_formula_iupac     'C17 H14 F N7, 2C H4 O'
_chemical_formula_weight     399.44
_chemical_melting_point     523
_symmetry_cell_setting     monoclinic
_symmetry_space_group_name_H-M     'C 2/c'
_symmetry_space_group_name_hall     '-C 2yc'
loop_
    _symmetry_equiv_pos_as_xyz
    'x, y, z'
    '-x, y, -z+1/2'
    'x+1/2, y+1/2, z'
    '-x+1/2, y+1/2, -z+1/2'
    '-x, -y, -z'
    'x, -y, z-1/2'
    '-x+1/2, -y+1/2, -z'
    'x+1/2, -y+1/2, z-1/2'
_cell_length_a     27.516(3)
_cell_length_b     7.0091(8)
_cell_length_c     20.778(3)
_cell_angle_alpha     90.00
_cell_angle_beta     104.380(3)
_cell_angle_gamma     90.00
_cell_volume     3881.7(8)
_cell_formula_units_Z     8
_cell_measurement_reflns_used     653
_cell_measurement_theta_min     2.82
_cell_measurement_theta_max     23.47
_cell_measurement_temperature     100(2)
_exptl_crystal_description     'Thin plate'
_exptl_crystal_colour     colourless
_exptl_crystal_size_max     0.56
_exptl_crystal_size_mid     0.18
_exptl_crystal_size_min     0.02
_exptl_crystal_density_diffrn     1.367
_exptl_crystal_density_meas     ?
_exptl_crystal_density_method     'not measured'
_exptl_crystal_F_000     1680
_exptl_absorpt_coefficient_mu     0.100
_exptl_absorpt_correction_type     multi-scan
_exptl_absorpt_process_details     '(SADABS; Sheldrick, 2001)'
_exptl_absorpt_correction_T_min     0.9460
_exptl_absorpt_correction_T_max     0.9980
_exptl_special_details
;
;
_diffrn_ambient_temperature     100(2)
_diffrn_radiation_type     MoK\a
_diffrn_radiation_wavelength     0.71073
_diffrn_radiation_source     'fine-focus sealed tube'
_diffrn_radiation_monochromator     graphite
_diffrn_measurement_device_type     'Bruker SMART APEX CCD'
_diffrn_measurement_method     '\f and \w'
_diffrn_detector_area_resol_mean     ?
_diffrn_reflns_number     11861
_diffrn_reflns_av_R_equivalents     0.0655
_diffrn_reflns_av_sigmaI/netI     0.0706
_diffrn_reflns_theta_min     2.02
_diffrn_reflns_theta_max     26.00
_diffrn_reflns_theta_full     26.00
_diffrn_measured_fraction_theta_max     0.998
_diffrn_measured_fraction_theta_full     0.998
_diffrn_reflns_limit_h_min     -31
_diffrn_reflns_limit_h_max     33
_diffrn_reflns_limit_k_min     -8
_diffrn_reflns_limit_k_max     8
_diffrn_reflns_limit_l_min     -25
_diffrn_reflns_limit_l_max     25
_diffrn_standards_number     0
_diffrn_standards_interval_count     .
_diffrn_standards_interval_time     .
_diffrn_standards_decay_%     ?
_refine_special_details
;
Refinement of <i>F</i>^2^ against ALL reflections. The weighted <i>R</i>-factor
<i>wR</i> and goodness of fit <i>S</i> are based on <i>F</i>^2^, conventional
<i>R</i>-factors <i>R</i> are based on <i>F</i>, with <i>F</i> set to zero for
negative <i>F</i>^2^. The threshold expression of <i>F</i>^2^ >
\s(<i>F</i>^2^) is used only for calculating <i>R</i>-factors(gt) <i>etc</i>.
and is not relevant to the choice of reflections for refinement.
<i>R</i>-factors based on <i>F</i>^2^ are statistically about twice as large
as those based on <i>F</i>, and <i>R</i>- factors based on ALL data will be
even larger.
;
_reflns_number_total     3820
_reflns_number_gt     2876
_reflns_threshold_expression     I>2\s(I)
_refine_ls_structure_factor_coef     Fsqd
_refine_ls_matrix_type     full
_refine_ls_R_factor_all     0.1120
_refine_ls_R_factor_gt     0.0835
_refine_ls_wR_factor_gt     0.1707
_refine_ls_wR_factor_ref     0.1826
_refine_ls_goodness_of_fit_ref     1.199
_refine_ls_restrained_S_all     1.199
_refine_ls_number_reflns     3820
_refine_ls_number_parameters     275
_refine_ls_number_restraints     3
_refine_ls_hydrogen_treatment     mixed
_refine_ls_weighting_scheme     calc
_refine_ls_weighting_details
         'calc w=1/[\s^2^(Fo^2^)+(0.0670P)^2^+5.3197P] where P=(Fo^2^+2Fc^2^)/3'
_atom_sites_solution_hydrogens     geom
_atom_sites_solution_primary     direct
_atom_sites_solution_secondary     difmap
_refine_ls_shift/su_max     0.000
_refine_ls_shift/su_mean     0.000
_refine_diff_density_max     0.408
_refine_diff_density_min     -0.266
_refine_ls_extinction_method     none
_refine_ls_extinction_coef     ?
loop_
    _atom_type_symbol
    _atom_type_description
    _atom_type_scat_dispersion_real
    _atom_type_scat_dispersion_imag
    _atom_type_scat_source
    'C' 'C' 0.0033 0.0016
                         'International Tables Vol C Tables 4.2.6.8 and 6.1.1.4'
    'H' 'H' 0.0000 0.0000
                         'International Tables Vol C Tables 4.2.6.8 and 6.1.1.4'
    'N' 'N' 0.0061 0.0033
                         'International Tables Vol C Tables 4.2.6.8 and 6.1.1.4'
    'O' 'O' 0.0106 0.0060
                         'International Tables Vol C Tables 4.2.6.8 and 6.1.1.4'
    'F' 'F' 0.0171 0.0103
                         'International Tables Vol C Tables 4.2.6.8 and 6.1.1.4'
_computing_data_collection     'SMART (Bruker, 2001)'
_computing_cell_refinement     'SAINT (Bruker, 2001)'
_computing_data_reduction     'SAINT (Bruker, 2001)'
_computing_structure_solution     'SHELXS97 (Sheldrick, 2008)'
_computing_structure_refinement     'SHELXL97 (Sheldrick, 2008)'
_computing_molecular_graphics     'SHELXTL (Sheldrick, 2008)'
_computing_publication_material     'SHELXTL (Sheldrick, 2008)'
loop_
    _atom_site_type_symbol
    _atom_site_label
    _atom_site_fract_x
    _atom_site_fract_y
    _atom_site_fract_z
    _atom_site_U_iso_or_equiv
    _atom_site_adp_type
    _atom_site_calc_flag
    _atom_site_refinement_flags
    _atom_site_occupancy
    _atom_site_symmetry_multiplicity
    _atom_site_disorder_assembly
    _atom_site_disorder_group
    F F1 0.55659(7) 0.8048(3) 0.40137(10) 0.0281(5) Uani d . 1 1 . .
    N N1 0.31099(10) 0.1280(4) 0.27731(12) 0.0158(6) Uani d . 1 1 . .
    N N2 0.23799(10) 0.1664(4) 0.30860(13) 0.0154(6) Uani d . 1 1 . .
    N N3 0.31934(10) 0.1366(4) 0.34551(12) 0.0147(6) Uani d . 1 1 . .
    N N4 0.36437(10) 0.1522(4) 0.45512(13) 0.0167(6) Uani d . 1 1 . .
    N N5 0.27356(10) 0.1770(4) 0.42739(13) 0.0163(6) Uani d . 1 1 . .
    N N6 0.32075(11) 0.1989(4) 0.53427(14) 0.0211(7) Uani d D 1 1 . .
    H H6A 0.2925(10) 0.233(5) 0.5459(17) 0.025 Uiso d D 1 1 . .
    H H6B 0.3506(9) 0.196(5) 0.5615(15) 0.025 Uiso d D 1 1 . .
    N N7 0.40528(10) 0.1013(4) 0.37144(13) 0.0176(6) Uani d D 1 1 . .
    H H7N 0.4053(13) 0.084(5) 0.3297(10) 0.021 Uiso d D 1 1 . .
    C C1 0.26169(12) 0.1470(4) 0.25817(15) 0.0139(7) Uani d . 1 1 . .
    C C2 0.27519(12) 0.1601(5) 0.36343(16) 0.0162(7) Uani d . 1 1 . .
    C C3 0.36411(12) 0.1303(5) 0.39200(15) 0.0150(7) Uani d . 1 1 . .
    C C4 0.31899(12) 0.1752(4) 0.46998(15) 0.0151(7) Uani d . 1 1 . .
    C C5 0.23498(12) 0.1490(5) 0.18730(15) 0.0150(7) Uani d . 1 1 . .
    C C6 0.18294(12) 0.1645(5) 0.16728(16) 0.0187(7) Uani d . 1 1 . .
    H H6 0.1641 0.1717 0.1998 0.022 Uiso calc R 1 1 . .
    C C7 0.15854(13) 0.1694(5) 0.10072(16) 0.0209(8) Uani d . 1 1 . .
    H H7 0.1230 0.1805 0.0876 0.025 Uiso calc R 1 1 . .
    C C8 0.18578(13) 0.1582(5) 0.05306(16) 0.0205(8) Uani d . 1 1 . .
    H H8 0.1690 0.1636 0.0072 0.025 Uiso calc R 1 1 . .
    C C9 0.23750(14) 0.1392(5) 0.07209(16) 0.0225(8) Uani d . 1 1 . .
    H H9 0.2561 0.1293 0.0394 0.027 Uiso calc R 1 1 . .
    C C10 0.26205(13) 0.1346(5) 0.13909(16) 0.0189(7) Uani d . 1 1 . .
    H H10 0.2975 0.1216 0.1521 0.023 Uiso calc R 1 1 . .
    C C11 0.45495(12) 0.1136(5) 0.41539(16) 0.0192(8) Uani d . 1 1 . .
    H H11A 0.4756 0.0075 0.4052 0.023 Uiso calc R 1 1 . .
    H H11B 0.4524 0.0969 0.4617 0.023 Uiso calc R 1 1 . .
    C C12 0.48156(12) 0.3013(5) 0.41021(15) 0.0161(7) Uani d . 1 1 . .
    C C13 0.52866(12) 0.3337(5) 0.45154(16) 0.0196(8) Uani d . 1 1 . .
    H H13 0.5439 0.2371 0.4820 0.024 Uiso calc R 1 1 . .
    C C14 0.55430(12) 0.5031(5) 0.44964(16) 0.0195(8) Uani d . 1 1 . .
    H H14 0.5864 0.5251 0.4787 0.023 Uiso calc R 1 1 . .
    C C15 0.53142(13) 0.6384(5) 0.40394(17) 0.0209(8) Uani d . 1 1 . .
    C C16 0.48547(13) 0.6132(5) 0.36150(16) 0.0223(8) Uani d . 1 1 . .
    H H16 0.4711 0.7092 0.3303 0.027 Uiso calc R 1 1 . .
    C C17 0.46011(13) 0.4430(5) 0.36504(16) 0.0200(8) Uani d . 1 1 . .
    H H17 0.4278 0.4233 0.3363 0.024 Uiso calc R 1 1 . .
    O O1S 0.07528(9) 0.4762(4) 0.24754(11) 0.0271(6) Uani d . 1 1 . .
    H H1S 0.0990 0.4061 0.2677 0.041 Uiso calc R 1 1 . .
    C C1S 0.12533(14) 0.0350(6) 0.31845(18) 0.0310(9) Uani d . 1 1 . .
    H H1S1 0.1364 -0.0167 0.3635 0.047 Uiso calc R 1 1 . .
    H H1S2 0.1395 -0.0416 0.2881 0.047 Uiso calc R 1 1 . .
    H H1S3 0.0886 0.0311 0.3041 0.047 Uiso calc R 1 1 . .
    O O2S 0.14190(9) 0.2264(4) 0.31791(12) 0.0250(6) Uani d . 1 1 . .
    H H2S 0.1720 0.2276 0.3160 0.037 Uiso calc R 1 1 . .
    C C2S 0.06242(18) 0.6058(6) 0.2930(2) 0.0419(11) Uani d . 1 1 . .
    H H2S1 0.0920 0.6315 0.3293 0.063 Uiso calc R 1 1 . .
    H H2S2 0.0359 0.5501 0.3111 0.063 Uiso calc R 1 1 . .
    H H2S3 0.0504 0.7253 0.2701 0.063 Uiso calc R 1 1 . .
loop_
    _atom_site_aniso_label
    _atom_site_aniso_U_11
    _atom_site_aniso_U_22
    _atom_site_aniso_U_33
    _atom_site_aniso_U_12
    _atom_site_aniso_U_13
    _atom_site_aniso_U_23
    F1 0.0251(12) 0.0258(12) 0.0301(11) -0.0071(9) 0.0004(9) 0.0057(10)
    N1 0.0165(15) 0.0191(15) 0.0120(13) 0.0012(12) 0.0037(11) -0.0003(12)
    N2 0.0127(14) 0.0177(15) 0.0139(13) -0.0010(11) -0.0002(11) -0.0008(12)
    N3 0.0129(14) 0.0170(15) 0.0131(13) -0.0014(11) 0.0011(11) -0.0006(11)
    N4 0.0138(14) 0.0184(15) 0.0163(14) 0.0000(11) 0.0010(11) -0.0006(12)
    N5 0.0143(14) 0.0204(16) 0.0148(13) 0.0011(11) 0.0048(11) -0.0021(12)
    N6 0.0152(16) 0.0319(18) 0.0147(15) -0.0005(13) 0.0007(12) -0.0026(13)
    N7 0.0131(14) 0.0277(17) 0.0109(13) -0.0019(12) 0.0008(11) -0.0006(12)
    C1 0.0154(17) 0.0081(16) 0.0177(16) -0.0018(12) 0.0031(13) -0.0010(13)
    C2 0.0189(17) 0.0117(17) 0.0184(17) -0.0014(13) 0.0052(14) -0.0007(14)
    C3 0.0170(17) 0.0117(16) 0.0158(16) -0.0037(13) 0.0034(13) -0.0009(13)
    C4 0.0173(17) 0.0123(17) 0.0127(15) -0.0007(13) -0.0017(13) 0.0002(13)
    C5 0.0202(18) 0.0114(16) 0.0125(16) -0.0012(13) 0.0024(13) -0.0015(13)
    C6 0.0196(18) 0.0182(19) 0.0183(17) -0.0015(14) 0.0048(14) -0.0030(14)
    C7 0.0156(18) 0.0212(19) 0.0219(18) 0.0011(14) -0.0030(14) -0.0017(15)
    C8 0.028(2) 0.0187(19) 0.0119(16) 0.0035(15) -0.0005(14) 0.0009(14)
    C9 0.032(2) 0.022(2) 0.0171(17) 0.0009(16) 0.0130(15) 0.0038(15)
    C10 0.0168(17) 0.0211(19) 0.0170(17) 0.0009(14) 0.0011(14) 0.0031(15)
    C11 0.0147(17) 0.0240(19) 0.0183(17) 0.0013(14) 0.0032(14) 0.0014(15)
    C12 0.0156(17) 0.0228(19) 0.0129(15) 0.0015(14) 0.0092(13) -0.0034(14)
    C13 0.0158(17) 0.027(2) 0.0157(16) 0.0011(14) 0.0030(13) 0.0026(15)
    C14 0.0111(17) 0.026(2) 0.0186(17) -0.0029(14) -0.0023(13) 0.0000(15)
    C15 0.0234(19) 0.0201(19) 0.0214(17) -0.0002(15) 0.0099(15) -0.0005(15)
    C16 0.0226(19) 0.024(2) 0.0169(17) 0.0037(15) -0.0018(14) 0.0031(15)
    C17 0.0159(17) 0.027(2) 0.0162(16) -0.0003(15) 0.0017(14) 0.0002(15)
    O1S 0.0222(14) 0.0407(17) 0.0166(12) 0.0037(12) 0.0014(10) 0.0019(12)
    C1S 0.026(2) 0.044(3) 0.025(2) -0.0040(18) 0.0104(17) -0.0041(18)
    O2S 0.0158(13) 0.0364(16) 0.0235(13) 0.0028(11) 0.0062(11) -0.0015(12)
    C2S 0.065(3) 0.027(2) 0.038(2) 0.006(2) 0.020(2) 0.0071(19)
_geom_special_details
;
All e.s.d.'s (except the e.s.d. in the dihedral angle between two l.s. planes)
are estimated using the full covariance matrix. The cell e.s.d.'s are taken
into account individually in the estimation of e.s.d.'s in distances, angles
and torsion angles; correlations between e.s.d.'s in cell parameters are only
used when they are defined by crystal symmetry. An approximate (isotropic)
treatment of cell e.s.d.'s is used for estimating e.s.d.'s involving l.s.
planes.
;
loop_
    _geom_bond_atom_site_label_1
    _geom_bond_atom_site_label_2
    _geom_bond_site_symmetry_2
    _geom_bond_distance
    _geom_bond_publ_flag
    F1 C15 . 1.364(4) ?
    N1 C1 . 1.322(4) ?
    N1 N3 . 1.379(3) ?
    N2 C2 . 1.330(4) ?
    N2 C1 . 1.371(4) ?
    N3 C3 . 1.364(4) ?
    N3 C2 . 1.366(4) ?
    N4 C3 . 1.319(4) ?
    N4 C4 . 1.368(4) ?
    N5 C4 . 1.340(4) ?
    N5 C2 . 1.346(4) ?
    N6 C4 . 1.335(4) ?
    N6 H6A . 0.900(18) ?
    N6 H6B . 0.874(18) ?
    N7 C3 . 1.322(4) ?
    N7 C11 . 1.445(4) ?
    N7 H7N . 0.877(18) ?
    C1 C5 . 1.473(4) ?
    C5 C6 . 1.392(5) ?
    C5 C10 . 1.393(4) ?
    C6 C7 . 1.380(5) ?
    C6 H6 . 0.9500 ?
    C7 C8 . 1.385(5) ?
    C7 H7 . 0.9500 ?
    C8 C9 . 1.386(5) ?
    C8 H8 . 0.9500 ?
    C9 C10 . 1.389(5) ?
    C9 H9 . 0.9500 ?
    C10 H10 . 0.9500 ?
    C11 C12 . 1.523(5) ?
    C11 H11A . 0.9900 ?
    C11 H11B . 0.9900 ?
    C12 C13 . 1.384(5) ?
    C12 C17 . 1.393(5) ?
    C13 C14 . 1.387(5) ?
    C13 H13 . 0.9500 ?
    C14 C15 . 1.378(5) ?
    C14 H14 . 0.9500 ?
    C15 C16 . 1.362(5) ?
    C16 C17 . 1.393(5) ?
    C16 H16 . 0.9500 ?
    C17 H17 . 0.9500 ?
    O1S C2S . 1.418(5) ?
    O1S H1S . 0.8400 ?
    C1S O2S . 1.418(5) ?
    C1S H1S1 . 0.9800 ?
    C1S H1S2 . 0.9800 ?
    C1S H1S3 . 0.9800 ?
    O2S H2S . 0.8400 ?
    C2S H2S1 . 0.9800 ?
    C2S H2S2 . 0.9800 ?
    C2S H2S3 . 0.9800 ?
loop_
    _geom_angle_atom_site_label_1
    _geom_angle_atom_site_label_2
    _geom_angle_atom_site_label_3
    _geom_angle_site_symmetry_1
    _geom_angle_site_symmetry_3
    _geom_angle
    _geom_angle_publ_flag
    C1 N1 N3 . . 101.6(2) ?
    C2 N2 C1 . . 103.9(3) ?
    C3 N3 C2 . . 121.2(3) ?
    C3 N3 N1 . . 128.1(3) ?
    C2 N3 N1 . . 110.7(2) ?
    C3 N4 C4 . . 117.3(3) ?
    C4 N5 C2 . . 113.4(3) ?
    C4 N6 H6A . . 119(2) ?
    C4 N6 H6B . . 116(2) ?
    H6A N6 H6B . . 124(3) ?
    C3 N7 C11 . . 122.6(3) ?
    C3 N7 H7N . . 124(2) ?
    C11 N7 H7N . . 114(2) ?
    N1 C1 N2 . . 115.3(3) ?
    N1 C1 C5 . . 121.4(3) ?
    N2 C1 C5 . . 123.3(3) ?
    N2 C2 N5 . . 129.5(3) ?
    N2 C2 N3 . . 108.5(3) ?
    N5 C2 N3 . . 122.0(3) ?
    N4 C3 N7 . . 123.1(3) ?
    N4 C3 N3 . . 118.8(3) ?
    N7 C3 N3 . . 118.1(3) ?
    N6 C4 N5 . . 117.1(3) ?
    N6 C4 N4 . . 115.6(3) ?
    N5 C4 N4 . . 127.3(3) ?
    C6 C5 C10 . . 119.0(3) ?
    C6 C5 C1 . . 121.3(3) ?
    C10 C5 C1 . . 119.7(3) ?
    C7 C6 C5 . . 120.7(3) ?
    C7 C6 H6 . . 119.7 ?
    C5 C6 H6 . . 119.7 ?
    C6 C7 C8 . . 120.0(3) ?
    C6 C7 H7 . . 120.0 ?
    C8 C7 H7 . . 120.0 ?
    C7 C8 C9 . . 120.1(3) ?
    C7 C8 H8 . . 120.0 ?
    C9 C8 H8 . . 120.0 ?
    C8 C9 C10 . . 119.8(3) ?
    C8 C9 H9 . . 120.1 ?
    C10 C9 H9 . . 120.1 ?
    C9 C10 C5 . . 120.4(3) ?
    C9 C10 H10 . . 119.8 ?
    C5 C10 H10 . . 119.8 ?
    N7 C11 C12 . . 113.7(3) ?
    N7 C11 H11A . . 108.8 ?
    C12 C11 H11A . . 108.8 ?
    N7 C11 H11B . . 108.8 ?
    C12 C11 H11B . . 108.8 ?
    H11A C11 H11B . . 107.7 ?
    C13 C12 C17 . . 118.4(3) ?
    C13 C12 C11 . . 119.4(3) ?
    C17 C12 C11 . . 122.2(3) ?
    C12 C13 C14 . . 121.8(3) ?
    C12 C13 H13 . . 119.1 ?
    C14 C13 H13 . . 119.1 ?
    C15 C14 C13 . . 117.4(3) ?
    C15 C14 H14 . . 121.3 ?
    C13 C14 H14 . . 121.3 ?
    C16 C15 F1 . . 119.0(3) ?
    C16 C15 C14 . . 123.3(3) ?
    F1 C15 C14 . . 117.7(3) ?
    C15 C16 C17 . . 118.3(3) ?
    C15 C16 H16 . . 120.9 ?
    C17 C16 H16 . . 120.9 ?
    C12 C17 C16 . . 120.8(3) ?
    C12 C17 H17 . . 119.6 ?
    C16 C17 H17 . . 119.6 ?
    C2S O1S H1S . . 109.5 ?
    O2S C1S H1S1 . . 109.5 ?
    O2S C1S H1S2 . . 109.5 ?
    H1S1 C1S H1S2 . . 109.5 ?
    O2S C1S H1S3 . . 109.5 ?
    H1S1 C1S H1S3 . . 109.5 ?
    H1S2 C1S H1S3 . . 109.5 ?
    C1S O2S H2S . . 109.5 ?
    O1S C2S H2S1 . . 109.5 ?
    O1S C2S H2S2 . . 109.5 ?
    H2S1 C2S H2S2 . . 109.5 ?
    O1S C2S H2S3 . . 109.5 ?
    H2S1 C2S H2S3 . . 109.5 ?
    H2S2 C2S H2S3 . . 109.5 ?
loop_
    _geom_torsion_atom_site_label_1
    _geom_torsion_atom_site_label_2
    _geom_torsion_atom_site_label_3
    _geom_torsion_atom_site_label_4
    _geom_torsion_site_symmetry_1
    _geom_torsion_site_symmetry_2
    _geom_torsion_site_symmetry_3
    _geom_torsion_site_symmetry_4
    _geom_torsion
    _geom_torsion_publ_flag
    C1 N1 N3 C3 . . . . -177.9(3) ?
    C1 N1 N3 C2 . . . . 0.0(3) ?
    N3 N1 C1 N2 . . . . -0.2(4) ?
    N3 N1 C1 C5 . . . . 179.1(3) ?
    C2 N2 C1 N1 . . . . 0.4(4) ?
    C2 N2 C1 C5 . . . . -179.0(3) ?
    C1 N2 C2 N5 . . . . 178.2(3) ?
    C1 N2 C2 N3 . . . . -0.3(3) ?
    C4 N5 C2 N2 . . . . -176.2(3) ?
    C4 N5 C2 N3 . . . . 2.2(4) ?
    C3 N3 C2 N2 . . . . 178.3(3) ?
    N1 N3 C2 N2 . . . . 0.2(4) ?
    C3 N3 C2 N5 . . . . -0.4(5) ?
    N1 N3 C2 N5 . . . . -178.4(3) ?
    C4 N4 C3 N7 . . . . -178.0(3) ?
    C4 N4 C3 N3 . . . . 1.6(4) ?
    C11 N7 C3 N4 . . . . -7.6(5) ?
    C11 N7 C3 N3 . . . . 172.8(3) ?
    C2 N3 C3 N4 . . . . -1.7(5) ?
    N1 N3 C3 N4 . . . . 176.0(3) ?
    C2 N3 C3 N7 . . . . 177.9(3) ?
    N1 N3 C3 N7 . . . . -4.4(5) ?
    C2 N5 C4 N6 . . . . 177.4(3) ?
    C2 N5 C4 N4 . . . . -2.4(5) ?
    C3 N4 C4 N6 . . . . -179.3(3) ?
    C3 N4 C4 N5 . . . . 0.5(5) ?
    N1 C1 C5 C6 . . . . 178.5(3) ?
    N2 C1 C5 C6 . . . . -2.3(5) ?
    N1 C1 C5 C10 . . . . -1.4(5) ?
    N2 C1 C5 C10 . . . . 177.9(3) ?
    C10 C5 C6 C7 . . . . -1.3(5) ?
    C1 C5 C6 C7 . . . . 178.9(3) ?
    C5 C6 C7 C8 . . . . 0.2(5) ?
    C6 C7 C8 C9 . . . . 1.0(5) ?
    C7 C8 C9 C10 . . . . -1.1(5) ?
    C8 C9 C10 C5 . . . . 0.0(5) ?
    C6 C5 C10 C9 . . . . 1.2(5) ?
    C1 C5 C10 C9 . . . . -179.0(3) ?
    C3 N7 C11 C12 . . . . -100.4(4) ?
    N7 C11 C12 C13 . . . . 177.6(3) ?
    N7 C11 C12 C17 . . . . -2.4(4) ?
    C17 C12 C13 C14 . . . . 1.0(5) ?
    C11 C12 C13 C14 . . . . -179.0(3) ?
    C12 C13 C14 C15 . . . . -1.1(5) ?
    C13 C14 C15 C16 . . . . 0.2(5) ?
    C13 C14 C15 F1 . . . . -179.4(3) ?
    F1 C15 C16 C17 . . . . -179.6(3) ?
    C14 C15 C16 C17 . . . . 0.8(5) ?
    C13 C12 C17 C16 . . . . 0.0(5) ?
    C11 C12 C17 C16 . . . . -179.9(3) ?
    C15 C16 C17 C12 . . . . -0.9(5) ?
loop_
    _geom_hbond_atom_site_label_D
    _geom_hbond_atom_site_label_H
    _geom_hbond_atom_site_label_A
    _geom_hbond_site_symmetry_A
    _geom_hbond_distance_DH
    _geom_hbond_distance_HA
    _geom_hbond_distance_DA
    _geom_hbond_angle_DHA
    N6 H6B O2S 7_556 0.874(18) 2.52(3) 3.033(4) 118(3)
    N6 H6B F1 5_666 0.874(18) 2.48(2) 3.307(3) 159(3)
    N6 H6A N5 7_556 0.900(18) 2.125(19) 3.025(4) 178(3)
    N7 H7N N1 . 0.877(18) 2.57(3) 2.841(4) 99(2)
    N7 H7N O1S 4_545 0.877(18) 1.96(2) 2.797(4) 158(3)
    O1S H1S O2S . 0.84 1.86 2.690(3) 169
    O2S H2S N2 . 0.84 1.91 2.731(4) 166
    N7 H7N N1 . 0.877(18) 2.57(3) 2.841(4) 99(2)
data_global
_journal_date_recd_electronic     2011-04-12
_journal_date_accepted     2011-04-15
_journal_name_full     'Acta Crystallographica, Section E'
_journal_year     2011
_journal_volume     67
_journal_issue      5
_journal_page_first     o1183
_journal_page_last     o1184
_journal_paper_category     QO
_journal_coeditor_code     SJ5125
_publ_contact_author_name     'Anton V. Dolzhenko'
_publ_contact_author_address
;
School of Pharmacy
Faculty of Health Sciences
Curtin University of Technology
GPO Box U1987
Perth 6845
Western Australia
Australia
;
_publ_contact_author_email     anton.dolzhenko@curtin.edu.au
_publ_contact_author_fax     '+61 8 9266 2769'
_publ_contact_author_phone     '+61 8 9266 3747'
_publ_section_title
;\
7-(4-Fluorobenzylamino)-2-phenyl-1,2,4-triazolo[1,5-<i>a</i>][1,3,5]triazin-5-\
amine methanol disolvate
;
_publ_section_title_footnote
;
 Part 19 in the series <i>Fused heterocyclic systems with an s-triazine
ring</i>, for Part 18 see Dolzhenko <i>et al.</i> (2011<i>a</i>).
;
loop_
    _publ_author_name
    _publ_author_footnote
    _publ_author_address
    'Dolzhenko, Anton V.'
;
Thomson Reuters ResearcherID: B-1130-2008.
;
;
School of Pharmacy
Faculty of Health Sciences
Curtin University of Technology
GPO Box U1987
Perth 6845
Western Australia
Australia
;
    'Tan, Geok Kheng' .
;
Department of Chemistry
Faculty of Science
National University of Singapore
3 Science Drive 3
Singapore 117543
Singapore
;
    'Koh, Lip Lin' .
;
Department of Chemistry
Faculty of Science
National University of Singapore
3 Science Drive 3
Singapore 117543
Singapore
;
    'Dolzhenko, Anna V.' .
;
Perm State Pharmaceutical Academy
2 Polevaya Street
Perm 614990
Russian Federation
;
    'Chui, Wai Keung' .
;
Department of Pharmacy
Faculty of Science
National University of Singapore
18 Science Drive 4
Singapore 117543
Singapore
;
