# Supplementary material for: 7-(4-Fluoro­benzyl­amino)-2-phenyl-1,2,4-triazolo[1,5-a][1,3,5]triazin-5-amine methanol disolvate
Source: Acta Crystallogr Sect E Struct Rep Online. 2011 Apr 22;67(Pt 5):o1183–4. doi: 10.1107/S1600536811014176 (PMC3089080; doi:10.1107/S1600536811014176)
Supplement: Supplementary file 2 [file e-67-o1183-Isup2.hkl]

# 
# h,k,l, Fc-squared, Fo-squared, sigma(Fo-squared) and status flag 
# 
data_I
_shelx_title ' A399 in C2/c' 
_shelx_refln_list_code          4 
_shelx_F_calc_maximum      468.79 
_exptl_crystal_F_000      1680.00 
_reflns_d_resolution_high  0.8107 
 
loop_ 
 _symmetry_equiv_pos_as_xyz 
 'x, y, z' 
 '-x, y, -z+1/2' 
 'x+1/2, y+1/2, z' 
 '-x+1/2, y+1/2, -z+1/2' 
 '-x, -y, -z' 
 'x, -y, z-1/2' 
 '-x+1/2, -y+1/2, -z' 
 'x+1/2, -y+1/2, z-1/2' 
 
_cell_length_a    27.5159 
_cell_length_b     7.0091 
_cell_length_c    20.7777 
_cell_angle_alpha  90.000 
_cell_angle_beta  104.380 
_cell_angle_gamma  90.000 
 
_shelx_F_squared_multiplier     1.000 
 
loop_ 
 _refln_index_h 
 _refln_index_k 
 _refln_index_l 
 _refln_F_squared_calc 
 _refln_F_squared_meas 
 _refln_F_squared_sigma 
 _refln_observed_status 
   4   0   0    26530.79    29052.20   1168.23 o 
   6   0   0       34.47       66.14     38.13 o 
   8   0   0     5940.35     4998.46    196.41 o 
  10   0   0    51739.60    57173.16    947.99 o 
  12   0   0      204.80      347.56     56.36 o 
  14   0   0    10151.91    12709.66    382.97 o 
  16   0   0     7465.77     6923.67    213.59 o 
  18   0   0     3980.46     4032.58    590.79 o 
  20   0   0     4891.52     4760.32    279.38 o 
  22   0   0    18435.18    17780.92    432.36 o 
  24   0   0     9914.69     8428.97    497.32 o 
  26   0   0       88.67      206.91    158.69 o 
  28   0   0      318.60      300.78    179.95 o 
  30   0   0        2.37      134.57    164.65 o 
  32   0   0      205.74      237.77    171.39 o 
   1   1   0      456.28      516.64     33.36 o 
   3   1   0    15232.29    16152.69    237.22 o 
   5   1   0     5300.04     5410.00     94.48 o 
   7   1   0    25012.36    24591.75    276.38 o 
   9   1   0      591.92      554.94     38.46 o 
  11   1   0     3286.88     3220.24    135.23 o 
  13   1   0     1765.29     1799.64     63.86 o 
  15   1   0     1476.27     1659.92     63.83 o 
  17   1   0      268.43      378.34     43.99 o 
  19   1   0      335.24      375.15     45.02 o 
  21   1   0      934.38     1012.95    106.19 o 
  23   1   0      741.39      851.91    128.25 o 
  25   1   0     1168.25     1132.58    173.45 o 
  27   1   0      417.16      321.89    132.12 o 
  29   1   0      169.03      141.96    119.54 o 
  31   1   0        0.09      256.03    118.13 o 
   0   2   0    38187.65    42994.82   1046.23 o 
   2   2   0    38347.23    41824.56    727.96 o 
   4   2   0     5581.30     5538.38    135.67 o 
   6   2   0    18817.68    17929.33    293.74 o 
   8   2   0      626.48      692.62     55.05 o 
  10   2   0     2757.20     2557.09    106.12 o 
  12   2   0      474.16      566.33     59.89 o 
  14   2   0      823.18      940.16     47.46 o 
  16   2   0       55.22      131.79     25.69 o 
  18   2   0        0.29       76.33     49.75 o 
  20   2   0      376.19      508.44     71.96 o 
  22   2   0     1091.93     1117.36    101.98 o 
  24   2   0     5168.08     4421.04    188.56 o 
  26   2   0      277.81      338.92     83.06 o 
  28   2   0       78.82      141.11    115.73 o 
  30   2   0       19.26      367.83    131.55 o 
   1   3   0     2336.90     2199.09     88.02 o 
   3   3   0    12193.41    12374.15    371.04 o 
   5   3   0     1027.12     1262.60     82.87 o 
   7   3   0     6688.62     6493.89    146.65 o 
   9   3   0      925.68     1010.12     72.74 o 
  11   3   0     5291.89     5142.50    157.37 o 
  13   3   0     2164.04     1839.37    188.93 o 
  15   3   0     2549.72     2324.43    112.07 o 
  17   3   0     7091.33     6448.58    177.97 o 
  19   3   0      661.06      747.26     84.52 o 
  21   3   0     3850.27     3350.35    142.08 o 
  23   3   0     5824.75     5419.15    248.50 o 
  25   3   0     3384.85     3249.24    151.62 o 
  27   3   0       24.85      187.80     68.75 o 
  29   3   0      212.61      437.43    127.74 o 
   0   4   0    47511.31    50786.95    874.89 o 
   2   4   0    13900.93    13701.28    235.18 o 
   4   4   0     9197.92     9462.30    227.39 o 
   6   4   0        0.74       45.05     45.48 o 
   8   4   0     1105.32     1167.71     83.39 o 
  10   4   0       48.43       83.07     47.79 o 
  12   4   0      780.25      753.48     79.03 o 
  14   4   0     7374.85     6083.91    193.20 o 
  16   4   0      189.79      229.85     61.40 o 
  18   4   0     1017.68     1004.53    111.58 o 
  20   4   0      332.42      349.00     71.96 o 
  22   4   0     3270.03     3232.94    174.33 o 
  24   4   0     1383.25     1565.92    118.86 o 
  26   4   0      199.52      252.03     71.02 o 
  28   4   0      110.27      359.40     73.24 o 
   1   5   0     1419.65     1308.61     72.72 o 
   3   5   0      735.25      821.45    175.83 o 
   5   5   0      374.44      436.86     72.71 o 
   7   5   0      884.69     1044.13     93.53 o 
   9   5   0        0.06       47.63     52.66 o 
  11   5   0       97.10      109.89     53.03 o 
  13   5   0      383.27      315.08     67.18 o 
  15   5   0        6.83       56.42     51.15 o 
  17   5   0      525.30      380.55     71.00 o 
  19   5   0        4.53       55.26     43.71 o 
  21   5   0     1371.69     1374.87    126.73 o 
  23   5   0      111.92        1.83    136.26 o 
  25   5   0       10.89      182.43     82.88 o 
   0   6   0    21617.30    20407.32    405.87 o 
   2   6   0     7343.17     6799.80    168.20 o 
   4   6   0     2600.43     2664.61    126.09 o 
   6   6   0        4.47       70.90     47.96 o 
   8   6   0        4.25       70.92     43.98 o 
  10   6   0     1371.65     1263.45     88.79 o 
  12   6   0      445.93      455.28     87.88 o 
  14   6   0      922.68      926.68    109.94 o 
  16   6   0      844.83     1008.76    115.16 o 
  18   6   0        2.64      110.18     58.10 o 
  20   6   0     2395.10     2875.67    265.51 o 
  22   6   0     1026.40      970.65    145.97 o 
   1   7   0        2.33      124.28     63.29 o 
   3   7   0      887.62     1035.61    100.59 o 
   5   7   0       16.56       35.66     45.51 o 
   7   7   0      649.02      651.86     85.67 o 
   9   7   0      444.24      561.57     77.64 o 
  11   7   0      226.06      319.74     84.78 o 
  13   7   0       70.55      119.13     90.91 o 
  15   7   0      425.08      569.88    193.24 o 
  17   7   0      312.76      519.94    148.44 o 
  19   7   0      676.70      694.48    122.42 o 
   0   8   0      463.63      328.00    172.69 o 
   2   8   0        9.88      -40.39     80.79 o 
   4   8   0        0.95       51.61     86.40 o 
   6   8   0      187.00      270.49     86.98 o 
   8   8   0      251.59      328.80    116.05 o 
  10   8   0       89.81       58.03     98.79 o 
  12   8   0        1.51      111.46     79.91 o 
 -31   1   1      167.38      374.68    124.97 o 
 -29   1   1      582.40      666.00    147.27 o 
 -27   1   1     1467.07     1277.36    185.05 o 
 -25   1   1     1099.42     1161.50    231.42 o 
 -23   1   1     2554.01     2588.42    141.74 o 
 -21   1   1     2891.75     2992.27    145.11 o 
 -19   1   1      578.78      675.88    105.63 o 
 -17   1   1       11.86       83.22     42.40 o 
 -15   1   1        2.10       41.43     34.30 o 
 -13   1   1      857.19      930.14     45.59 o 
 -11   1   1      255.43      242.75     38.74 o 
  -9   1   1     1128.89     1030.46     32.01 o 
  -7   1   1    21434.57    20372.04    275.67 o 
  -5   1   1      470.65      402.61     56.85 o 
  -3   1   1     5347.66     5371.08    111.19 o 
  -1   1   1    23196.47    25596.54    266.98 o 
   1   1   1    22378.40    25011.76    344.85 o 
   3   1   1    16145.36    16184.36    182.85 o 
   5   1   1       60.69       70.74     19.46 o 
   7   1   1      451.24      477.68     35.19 o 
   9   1   1     3506.66     3577.32     79.65 o 
  11   1   1     1185.20     1429.70     58.60 o 
  13   1   1    10812.93    10681.58    168.68 o 
  15   1   1     1011.45      942.42     59.88 o 
  17   1   1       17.85      114.98     35.51 o 
  19   1   1        7.16       97.34     30.69 o 
  21   1   1     2579.73     2638.88    146.21 o 
  23   1   1     8785.25     7936.11    247.32 o 
  25   1   1      165.43      184.23     53.78 o 
  27   1   1      600.05      281.94    127.66 o 
  29   1   1       25.85       50.02    109.52 o 
  31   1   1      373.22      593.38    139.35 o 
 -32   2   1       28.48      278.93    204.97 o 
 -30   2   1      759.97      680.58    152.17 o 
 -28   2   1     1169.39     1093.16    176.90 o 
 -26   2   1     1690.77     1629.72    145.98 o 
 -24   2   1    13683.86    12382.64    503.71 o 
 -22   2   1     2475.90     2328.61    131.49 o 
 -20   2   1      865.61      875.57     91.04 o 
 -18   2   1     5538.21     5452.14    159.93 o 
 -16   2   1     6900.08     6573.56    168.43 o 
 -14   2   1     3214.58     3223.89    112.67 o 
 -12   2   1     2750.58     2863.47    102.52 o 
 -10   2   1       61.14       25.04     34.70 o 
  -8   2   1      585.87      612.52     61.98 o 
  -6   2   1     8297.35     7920.69    229.53 o 
  -4   2   1    48152.69    51673.88    889.76 o 
  -2   2   1   219766.72   255786.27   3125.24 o 
   0   2   1   189574.97   214715.48   2712.73 o 
   2   2   1      125.45      212.57     57.40 o 
   4   2   1     2331.17     2049.13    102.55 o 
   6   2   1     1458.37     1336.93     64.76 o 
   8   2   1     6536.59     6603.65    138.19 o 
  10   2   1     2509.01     2514.73     77.07 o 
  12   2   1     2428.68     2515.18     74.48 o 
  14   2   1     4044.17     4021.47    111.07 o 
  16   2   1        0.00       38.86     34.95 o 
  18   2   1      272.69      395.64     39.20 o 
  20   2   1     3878.60     3442.53    133.51 o 
  22   2   1     6628.66     5981.36    217.36 o 
  24   2   1      356.44      439.61     88.21 o 
  26   2   1      176.05      332.35     81.26 o 
  28   2   1       69.99       36.09    103.08 o 
  30   2   1        1.00       23.71    104.62 o 
 -31   3   1       56.55      301.57    111.25 o 
 -29   3   1      226.68      270.13    100.71 o 
 -27   3   1        1.02      100.07     56.75 o 
 -25   3   1     1029.33     1134.04    107.57 o 
 -23   3   1      733.68      745.61     91.51 o 
 -21   3   1     8316.29     7593.78    276.42 o 
 -19   3   1     2109.52     2221.83    122.95 o 
 -17   3   1     1052.18      879.30     85.95 o 
 -15   3   1      224.83      200.57     56.82 o 
 -13   3   1       20.28       -9.71     19.41 o 
 -11   3   1     3444.48     2956.54    107.07 o 
  -9   3   1     3302.12     3109.84    106.23 o 
  -7   3   1      438.34      479.71     55.35 o 
  -5   3   1       15.06       37.12     55.75 o 
  -3   3   1    20533.27    21700.93    447.80 o 
  -1   3   1     9568.88     9512.92    169.99 o 
   1   3   1     2879.68     2983.44     94.80 o 
   3   3   1        0.13       26.67     40.92 o 
   5   3   1      120.71      202.56     50.79 o 
   7   3   1      742.54      618.25     58.48 o 
   9   3   1     3107.05     2925.71    111.97 o 
  11   3   1        7.06      -18.71     48.93 o 
  13   3   1      810.25      909.31     75.18 o 
  15   3   1       51.30       10.21     40.98 o 
  17   3   1     1138.11     1128.35     92.85 o 
  19   3   1     1792.32     1615.93    111.70 o 
  21   3   1      791.02      670.96     86.07 o 
  23   3   1       39.66       11.04     76.98 o 
  25   3   1       28.11      166.22     67.21 o 
  27   3   1       74.66      283.96     75.15 o 
  29   3   1      208.20      717.74    232.19 o 
 -28   4   1       14.46      214.59    163.40 o 
 -26   4   1     5503.33     4989.10    181.29 o 
 -24   4   1     1076.66     1137.23    106.42 o 
 -22   4   1     1778.03     1828.42    128.41 o 
 -20   4   1       26.46       41.62     53.81 o 
 -18   4   1     2764.55     2529.91    156.88 o 
 -16   4   1     2056.86     1725.12    162.50 o 
 -14   4   1      328.82      356.64     66.88 o 
 -12   4   1     2643.80     2570.47    116.73 o 
 -10   4   1      187.94      244.19     53.32 o 
  -8   4   1        7.13       49.56     40.67 o 
  -6   4   1     5952.87     5720.25    172.66 o 
  -4   4   1     9140.14     8419.34    414.99 o 
  -2   4   1    46434.53    48868.54    794.42 o 
   0   4   1     8078.57     8427.91    154.43 o 
   2   4   1       29.58       73.81     45.95 o 
   4   4   1      967.84      810.95     86.64 o 
   6   4   1     3119.65     3139.92    128.33 o 
   8   4   1     2026.11     1882.23     97.59 o 
  10   4   1     3863.34     3541.59    122.00 o 
  12   4   1       84.55       49.98     37.87 o 
  14   4   1     1069.62     1134.11     92.56 o 
  16   4   1     3027.91     2714.30    126.49 o 
  18   4   1      307.67      348.01     77.70 o 
  20   4   1     1903.55     1761.69    119.49 o 
  22   4   1      302.65      446.74     70.89 o 
  24   4   1       57.36       94.06    108.98 o 
  26   4   1       82.39      278.11     96.11 o 
  28   4   1     1086.16     1348.15    131.59 o 
 -27   5   1      770.84      929.12    146.19 o 
 -25   5   1     1134.14     1323.90    209.31 o 
 -23   5   1      227.99      369.36    127.32 o 
 -21   5   1     1016.23     1056.05    136.38 o 
 -19   5   1     1151.46     1221.43    108.14 o 
 -17   5   1       11.26       27.90     51.57 o 
 -15   5   1     1050.06     1039.61    115.98 o 
 -13   5   1     2028.61     2135.44    142.44 o 
 -11   5   1      326.26      422.32     63.31 o 
  -9   5   1      104.56      127.11     51.35 o 
  -7   5   1        1.27       10.52     43.96 o 
  -5   5   1        0.07       44.41     38.97 o 
  -3   5   1     3242.59     3166.73    133.63 o 
  -1   5   1      305.01      333.38     49.92 o 
   1   5   1      588.40      529.55     57.32 o 
   3   5   1     1644.35     1813.85    129.41 o 
   5   5   1      859.53      865.32     89.96 o 
   7   5   1       57.83      144.96     50.90 o 
   9   5   1      178.25      175.09     54.28 o 
  11   5   1       13.44        9.11     49.77 o 
  13   5   1      476.56      465.54     71.43 o 
  15   5   1     1566.50     1512.71    107.43 o 
  17   5   1        7.68       32.59     39.26 o 
  19   5   1      307.79      325.53     72.85 o 
  21   5   1      724.43      764.47    127.95 o 
  23   5   1     1131.89     1425.02    176.41 o 
  25   5   1      127.58      158.01    103.07 o 
 -22   6   1       81.19      241.79     98.53 o 
 -20   6   1      236.31      311.92     72.09 o 
 -18   6   1      250.84      377.23     77.48 o 
 -16   6   1       20.95       75.34     68.66 o 
 -14   6   1      832.15      975.94    109.54 o 
 -12   6   1      125.76      209.44     64.56 o 
 -10   6   1     2126.79     2008.15    117.15 o 
  -8   6   1     1521.56     1441.87    112.07 o 
  -6   6   1        0.27       71.16     46.77 o 
  -4   6   1     2063.96     2099.64    115.01 o 
  -2   6   1      594.78      599.51     67.42 o 
   0   6   1    11812.60    10557.62    189.96 o 
   2   6   1      497.58      589.64     80.62 o 
   4   6   1     1926.50     1936.43    127.21 o 
   6   6   1     1189.73     1330.61    116.64 o 
   8   6   1      166.16      235.33     69.45 o 
  10   6   1      413.03      510.57     86.84 o 
  12   6   1      528.99      562.97     91.23 o 
  14   6   1      484.18      506.49    112.00 o 
  16   6   1     1783.57     1659.38    139.48 o 
  18   6   1      148.49       80.91     94.64 o 
  20   6   1      811.23     1025.41    190.97 o 
  22   6   1      528.73      515.52    314.39 o 
 -19   7   1      586.98      892.29    137.59 o 
 -17   7   1      956.88     1133.24    123.89 o 
 -15   7   1       23.33       95.99     63.11 o 
 -13   7   1      124.18      213.52     79.40 o 
 -11   7   1       64.31      189.73     65.54 o 
  -9   7   1      411.19      506.57     73.23 o 
  -7   7   1     1080.84     1242.33    111.28 o 
  -5   7   1       76.92       69.72     69.99 o 
  -3   7   1     1994.15     1714.45    187.34 o 
  -1   7   1     1624.20     1480.44    142.12 o 
   1   7   1       88.38       46.32     56.95 o 
   3   7   1       52.65       99.78     57.56 o 
   5   7   1     1569.27     1770.52    149.54 o 
   7   7   1      404.08      647.83     83.66 o 
   9   7   1     1035.80     1264.11    127.77 o 
  11   7   1      225.88      392.14     85.41 o 
  13   7   1        1.06      -48.51     97.02 o 
  15   7   1      126.49      226.76     88.59 o 
  17   7   1      266.40      434.25    105.30 o 
 -12   8   1      304.98      363.64    110.71 o 
 -10   8   1      454.80      431.07    119.92 o 
  -8   8   1      170.43      264.44    100.68 o 
  -6   8   1      114.75      124.75     74.05 o 
  -4   8   1     4817.67     3951.38    265.20 o 
  -2   8   1     6457.74     5382.71    463.74 o 
   0   8   1     1936.56     1462.81    199.05 o 
   2   8   1     1247.09     1329.97    215.86 o 
   4   8   1       56.87      182.56    148.05 o 
   6   8   1        1.80       23.71     65.01 o 
   8   8   1      665.08      608.82    135.33 o 
  10   8   1       56.70      143.95     85.18 o 
  12   8   1       23.51       89.96    107.86 o 
 -32   0   2     3996.79     3183.81    416.16 o 
 -30   0   2      361.05      268.36    173.72 o 
 -28   0   2     3668.31     3684.24    417.72 o 
 -26   0   2     3289.31     3215.96    385.56 o 
 -24   0   2     2942.43     2617.01    329.30 o 
 -22   0   2      374.54      543.75    180.34 o 
 -20   0   2     2678.67     2874.14    136.30 o 
 -18   0   2     4748.23     5192.86    177.36 o 
 -16   0   2     2723.81     3078.54    260.20 o 
 -14   0   2     2640.09     2882.59    116.25 o 
 -12   0   2      810.90      894.22     69.99 o 
 -10   0   2       10.61      103.31     34.91 o 
  -8   0   2     5812.88     5597.20    121.29 o 
  -6   0   2    67384.80    71363.97   1382.92 o 
  -4   0   2    27373.17    30102.63    494.01 o 
   0   0   2      101.85      116.39     18.55 o 
   4   0   2    44062.69    46036.10    746.01 o 
   6   0   2     8558.07     7988.73    190.48 o 
   8   0   2      848.47     1161.56     83.54 o 
  10   0   2     1553.25     2229.82    108.33 o 
  12   0   2    34824.44    36011.08    662.14 o 
  14   0   2    22185.96    23183.56    480.51 o 
  16   0   2      418.71      530.96     81.97 o 
  18   0   2      257.56      108.52     74.68 o 
  20   0   2     1526.48     1511.35    115.10 o 
  22   0   2     1084.79     1001.12    110.08 o 
  24   0   2     2899.07     2422.80    319.70 o 
  26   0   2     1326.00     1318.49    266.81 o 
  28   0   2     2987.00     2507.59    354.19 o 
  30   0   2      188.21       68.71    144.68 o 
  32   0   2      922.44      853.84    218.06 o 
 -33   1   2       15.05      255.65    201.21 o 
 -31   1   2      168.75      244.51    124.29 o 
 -29   1   2       50.36      109.99    131.07 o 
 -27   1   2      989.21      838.31    167.94 o 
 -25   1   2        5.79       84.59     97.61 o 
 -23   1   2     3560.24     3536.35    160.33 o 
 -21   1   2     1728.97     1715.26    113.85 o 
 -19   1   2      255.51      463.23     77.88 o 
 -17   1   2        2.90      139.33     38.63 o 
 -15   1   2       20.88       86.16     19.79 o 
 -13   1   2     3246.32     3074.82    101.01 o 
 -11   1   2      356.56      367.80     49.99 o 
  -9   1   2     3731.90     3802.62    100.22 o 
  -7   1   2     6055.27     5606.59    169.37 o 
  -5   1   2     4839.23     4924.13     89.64 o 
  -3   1   2      396.61      365.16     30.62 o 
  -1   1   2      245.30      275.29     21.87 o 
   1   1   2    18919.64    20542.88    677.91 o 
   3   1   2    23217.86    24397.32    263.53 o 
   5   1   2     4851.56     4567.92    109.40 o 
   7   1   2    29031.84    28163.67    755.16 o 
   9   1   2     3217.09     3232.85     77.46 o 
  11   1   2    10719.10    11285.98    170.67 o 
  13   1   2      324.02      608.73     55.64 o 
  15   1   2      116.50      156.79     35.95 o 
  17   1   2      195.57      325.95     49.03 o 
  19   1   2      726.15     1051.59     73.52 o 
  21   1   2     3883.75     3661.89    163.12 o 
  23   1   2      218.74      303.27     99.90 o 
  25   1   2      463.40      631.42    140.45 o 
  27   1   2      205.65      207.49    118.80 o 
  29   1   2      425.20      591.33    144.84 o 
  31   1   2       76.11      102.61    109.64 o 
 -32   2   2      246.26      625.17    143.00 o 
 -30   2   2     1002.59     1088.86    162.68 o 
 -28   2   2      948.62      888.80    154.61 o 
 -26   2   2      109.46      190.73     61.17 o 
 -24   2   2       93.71      135.92     62.64 o 
 -22   2   2      353.91      392.47     71.27 o 
 -20   2   2     1789.21     1925.70    114.24 o 
 -18   2   2     1063.47     1106.89     90.58 o 
 -16   2   2      139.35      151.65     48.75 o 
 -14   2   2      338.60      303.57     53.53 o 
 -12   2   2     1120.74     1177.80     78.37 o 
 -10   2   2     4340.21     4027.98     90.26 o 
  -8   2   2     9387.02     8565.76    148.52 o 
  -6   2   2        2.54      -14.31     28.62 o 
  -4   2   2    14690.07    15134.10    250.41 o 
  -2   2   2     1153.25     1398.51     57.92 o 
   0   2   2    14023.47    14346.07    237.98 o 
   2   2   2      920.82     1003.79     68.16 o 
   4   2   2     3122.47     3052.73    129.23 o 
   6   2   2     1072.01     1004.27     57.44 o 
   8   2   2      476.43      526.16     50.39 o 
  10   2   2      429.22      519.76     62.01 o 
  12   2   2        8.02       14.88     23.77 o 
  14   2   2      425.12      476.17     44.74 o 
  16   2   2      219.84      235.16     37.60 o 
  18   2   2     2490.39     2537.49     86.14 o 
  20   2   2     5365.65     4692.72    189.70 o 
  22   2   2       30.57       66.58     81.91 o 
  24   2   2        0.40      115.59     69.70 o 
  26   2   2        3.83      178.40     71.59 o 
  28   2   2       14.29      145.33    114.75 o 
  30   2   2      489.90      913.90    163.42 o 
 -31   3   2        2.72      221.23    101.99 o 
 -29   3   2      479.63      707.89    127.91 o 
 -27   3   2      737.67      870.98    138.85 o 
 -25   3   2     2349.75     2311.39    143.53 o 
 -23   3   2     1296.57     1379.97    112.23 o 
 -21   3   2     4021.65     3538.59    142.67 o 
 -19   3   2     1812.64     1582.17    111.62 o 
 -17   3   2       73.55       57.82     52.25 o 
 -15   3   2     3791.92     3497.52    144.16 o 
 -13   3   2      983.01      877.67     52.12 o 
 -11   3   2      440.38      429.82     57.50 o 
  -9   3   2      121.64      163.98     39.35 o 
  -7   3   2     4184.71     4085.22    109.20 o 
  -5   3   2     2826.03     2909.36    102.97 o 
  -3   3   2     4240.98     4321.35    125.64 o 
  -1   3   2     2034.44     2027.01     74.67 o 
   1   3   2     1865.78     1840.01     68.51 o 
   3   3   2      161.18      203.74     46.40 o 
   5   3   2      300.84      385.48     56.32 o 
   7   3   2      122.80      200.44     40.41 o 
   9   3   2     3699.92     3354.67    105.14 o 
  11   3   2     6761.27     6381.98    153.85 o 
  13   3   2     4207.32     4074.09    255.80 o 
  15   3   2       47.29      111.95     43.09 o 
  17   3   2     3143.34     2860.79    138.25 o 
  19   3   2     1187.88     1331.82    145.06 o 
  21   3   2     9619.97     8344.18    215.45 o 
  23   3   2     1006.48     1027.64     97.27 o 
  25   3   2       27.09      105.83     61.94 o 
  27   3   2     1114.23      972.65    117.73 o 
  29   3   2       10.73      291.28    160.11 o 
 -28   4   2     1938.89     1793.61    143.08 o 
 -26   4   2       28.05      216.07     62.85 o 
 -24   4   2     8617.02     7208.18    217.39 o 
 -22   4   2      883.60      998.72    102.27 o 
 -20   4   2     2547.45     2176.74    131.66 o 
 -18   4   2       42.68       -4.86     50.23 o 
 -16   4   2     1269.49     1169.11    102.05 o 
 -14   4   2      340.04      319.54     66.65 o 
 -12   4   2     1811.64     2055.22     84.47 o 
 -10   4   2      703.81      771.15     61.94 o 
  -8   4   2     2091.60     1926.69    107.11 o 
  -6   4   2      190.68      226.00     50.13 o 
  -4   4   2    14333.75    14168.56    285.58 o 
  -2   4   2    29249.15    30338.08    418.81 o 
   0   4   2        8.35        4.55     33.15 o 
   2   4   2     7464.72     7164.42    188.41 o 
   4   4   2       20.15       64.59     46.26 o 
   6   4   2      949.93      917.30     83.77 o 
   8   4   2      486.20      504.36     61.36 o 
  10   4   2      118.45       18.71     36.70 o 
  12   4   2       85.27       79.06     46.03 o 
  14   4   2     2689.58     2390.21    110.93 o 
  16   4   2      659.13      757.32     80.53 o 
  18   4   2     2851.94     2290.62    229.45 o 
  20   4   2      111.61      155.76     66.68 o 
  22   4   2      621.23      838.38    107.11 o 
  24   4   2     1780.01     1841.74    153.56 o 
  26   4   2       37.57      169.63    181.63 o 
  28   4   2       68.04      177.78    139.24 o 
 -27   5   2      454.61      402.31    144.01 o 
 -25   5   2     1366.12     1536.13    121.37 o 
 -23   5   2       35.43      168.47     59.02 o 
 -21   5   2      352.62      362.00    120.76 o 
 -19   5   2       78.70      153.89     57.93 o 
 -17   5   2     1878.00     1607.86    120.38 o 
 -15   5   2      294.96      145.80     55.03 o 
 -13   5   2      407.07      486.18     79.11 o 
 -11   5   2       29.42       54.84     62.76 o 
  -9   5   2      820.54      923.56     74.10 o 
  -7   5   2     2994.69     2563.59    101.15 o 
  -5   5   2     2193.30     2066.80    114.09 o 
  -3   5   2    13803.48    13146.01    511.28 o 
  -1   5   2        0.09       51.35     37.10 o 
   1   5   2       89.34       23.67     45.34 o 
   3   5   2      110.87      107.42     53.61 o 
   5   5   2      198.82      322.11     66.40 o 
   7   5   2     1344.95     1526.91     97.21 o 
   9   5   2     1286.86     1544.70     99.73 o 
  11   5   2      144.19      181.70     54.32 o 
  13   5   2       60.20       71.06     56.32 o 
  15   5   2      707.34      839.43    114.09 o 
  17   5   2      532.93      563.59     86.24 o 
  19   5   2     1709.07     1582.98    187.10 o 
  21   5   2      622.64      720.42    126.31 o 
  23   5   2       65.23       16.93    135.87 o 
  25   5   2       10.51      146.14    165.56 o 
 -24   6   2       50.40      216.17     78.11 o 
 -22   6   2      132.07      285.22     87.95 o 
 -20   6   2       94.38      283.82     70.78 o 
 -18   6   2     1107.10     1192.77    113.87 o 
 -16   6   2        2.38       74.34     52.92 o 
 -14   6   2      318.08      492.43     86.38 o 
 -12   6   2     1895.49     1731.67    125.47 o 
 -10   6   2      115.28      142.60     58.86 o 
  -8   6   2     1057.97     1120.18    110.36 o 
  -6   6   2     1239.36     1256.92    101.41 o 
  -4   6   2    11476.64     9802.07    327.99 o 
  -2   6   2     2338.32     2297.47    118.03 o 
   0   6   2     1249.35     1241.08    129.98 o 
   2   6   2        3.41       54.53     70.58 o 
   4   6   2     3563.21     3273.85    206.92 o 
   6   6   2     2334.89     2456.86    201.10 o 
   8   6   2      201.61      219.01     67.01 o 
  10   6   2        0.82       73.77     55.77 o 
  12   6   2       47.30      150.66     78.65 o 
  14   6   2      126.67      183.72     64.35 o 
  16   6   2       14.48      103.87     70.26 o 
  18   6   2      878.55      538.03    126.01 o 
  20   6   2        7.33      199.27    109.29 o 
  22   6   2      146.71      277.59     91.82 o 
 -19   7   2      242.75      276.87     74.01 o 
 -17   7   2      210.93      354.90    100.43 o 
 -15   7   2        1.21      120.01     73.59 o 
 -13   7   2      147.08      243.16     76.11 o 
 -11   7   2      109.45      141.12     60.07 o 
  -9   7   2     1173.10     1117.31    118.88 o 
  -7   7   2     4268.91     3871.55    194.50 o 
  -5   7   2       23.60       94.72     69.15 o 
  -3   7   2     2114.05     2177.63    166.62 o 
  -1   7   2      144.94      243.07     80.20 o 
   1   7   2      847.73      882.47     98.54 o 
   3   7   2      690.07      789.21     95.30 o 
   5   7   2     1075.99     1131.61    260.72 o 
   7   7   2      379.96      480.32     91.75 o 
   9   7   2       55.20      175.93     69.75 o 
  11   7   2      839.87      782.27    103.98 o 
  13   7   2      765.63      889.92    147.84 o 
  15   7   2      222.83      318.70    233.62 o 
  17   7   2      150.39      233.68    119.14 o 
 -12   8   2      216.06      399.91    122.75 o 
 -10   8   2      453.57      463.57    121.23 o 
  -8   8   2      268.53      377.97    171.39 o 
  -6   8   2      633.52      740.63    114.08 o 
  -4   8   2       20.73      148.71     90.44 o 
  -2   8   2      738.51      580.27    133.24 o 
   0   8   2      813.77     1045.87    169.90 o 
   2   8   2       86.78       97.74     98.07 o 
   4   8   2       12.27      152.08     93.60 o 
   6   8   2        9.45      106.40     83.63 o 
   8   8   2      318.79      407.40     79.21 o 
  10   8   2       62.80       70.27    140.79 o 
 -33   1   3     1619.71     2260.15    267.72 o 
 -31   1   3       25.61      131.73    109.05 o 
 -29   1   3        3.68       80.54    110.81 o 
 -27   1   3       26.30      -80.83    161.67 o 
 -25   1   3     1298.86     1287.22    182.41 o 
 -23   1   3     2235.65     2208.58    260.83 o 
 -21   1   3       37.82      115.17     49.63 o 
 -19   1   3     8033.49     7042.01    177.86 o 
 -17   1   3     4223.73     4497.36    172.60 o 
 -15   1   3      122.22       37.66     36.56 o 
 -13   1   3       94.60      103.72     38.57 o 
 -11   1   3     4274.94     4315.43    139.20 o 
  -9   1   3    35500.16    36531.05    660.12 o 
  -7   1   3      557.66      486.22     60.09 o 
  -5   1   3       59.46       68.72     28.94 o 
  -3   1   3     3895.87     3987.76     80.98 o 
  -1   1   3     2294.58     2302.26     43.17 o 
   1   1   3      140.47      115.44     43.73 o 
   3   1   3     1256.72     1056.60     37.96 o 
   5   1   3     2355.42     2403.41     65.31 o 
   7   1   3     6310.22     5649.46    183.91 o 
   9   1   3     6349.82     6645.93    118.56 o 
  11   1   3     5729.11     6838.76    147.38 o 
  13   1   3     3785.63     4206.76    118.66 o 
  15   1   3     1806.77     2001.48     90.05 o 
  17   1   3     1340.69     1616.92    130.01 o 
  19   1   3        0.87       19.72     36.71 o 
  21   1   3       22.70      139.27     62.54 o 
  23   1   3      957.91      937.68    107.40 o 
  25   1   3      107.65      128.03     67.95 o 
  27   1   3      167.18      263.41    116.54 o 
  29   1   3      412.03      844.68    158.32 o 
  31   1   3        2.29      126.01    131.59 o 
 -32   2   3       29.92      197.72    115.82 o 
 -30   2   3      165.47      261.03    105.10 o 
 -28   2   3     1412.58     1375.11    183.91 o 
 -26   2   3        1.81       79.80    131.90 o 
 -24   2   3     2616.65     2489.04    132.96 o 
 -22   2   3     4738.91     4405.07    191.10 o 
 -20   2   3       22.11       48.25     47.22 o 
 -18   2   3      236.74      186.34     53.48 o 
 -16   2   3     2448.65     2376.45    107.24 o 
 -14   2   3     2192.49     2294.55    100.34 o 
 -12   2   3     2584.20     2171.21    163.22 o 
 -10   2   3     2819.42     2801.35    131.16 o 
  -8   2   3      497.65      552.26     49.10 o 
  -6   2   3       38.34       24.22     29.13 o 
  -4   2   3    10230.16    10143.21    189.39 o 
  -2   2   3     3161.17     3158.75    112.72 o 
   0   2   3    15928.62    15292.47    672.65 o 
   2   2   3     1639.11     1582.96     49.89 o 
   4   2   3      179.56      199.08     45.06 o 
   6   2   3       77.19      119.25     32.64 o 
   8   2   3     9899.82    10072.17    154.99 o 
  10   2   3     1317.24     1183.43     56.92 o 
  12   2   3     2889.66     2825.24     81.28 o 
  14   2   3       25.17       44.45     27.17 o 
  16   2   3     2551.20     2344.19     86.19 o 
  18   2   3        0.71       40.65     46.84 o 
  20   2   3     1467.46     1475.54    135.39 o 
  22   2   3      821.86      993.37    118.03 o 
  24   2   3      549.41      768.06    106.41 o 
  26   2   3       58.19      221.40     75.79 o 
  28   2   3      321.83      245.69    117.00 o 
  30   2   3     1072.16     1541.84    198.92 o 
 -31   3   3      148.71      625.47    128.64 o 
 -29   3   3      239.07      343.98     85.93 o 
 -27   3   3       18.32      130.88     90.27 o 
 -25   3   3      102.55      109.49     54.65 o 
 -23   3   3      924.58      968.46     98.39 o 
 -21   3   3      664.01      527.21     78.86 o 
 -19   3   3      195.60      161.13     59.71 o 
 -17   3   3      314.70      184.94     61.58 o 
 -15   3   3     1312.88     1152.08     90.64 o 
 -13   3   3     1280.82     1301.68     57.52 o 
 -11   3   3      228.07      228.23     37.12 o 
  -9   3   3     9789.52     9561.01    178.81 o 
  -7   3   3      300.89      367.77     49.07 o 
  -5   3   3     8096.95     8141.47    181.35 o 
  -3   3   3       60.99      103.27     32.63 o 
  -1   3   3     4253.36     3871.53    101.19 o 
   1   3   3      513.62      538.87     55.95 o 
   3   3   3      133.45       39.70     56.89 o 
   5   3   3     2597.67     2581.40    102.37 o 
   7   3   3     1857.77     1908.27     78.72 o 
   9   3   3      707.51      686.49     59.85 o 
  11   3   3     2619.60     2525.42     97.68 o 
  13   3   3     2495.04     2333.94    100.98 o 
  15   3   3     1692.95     1739.74    112.10 o 
  17   3   3      458.57      469.97     69.09 o 
  19   3   3      793.73      961.82     92.58 o 
  21   3   3     2629.92     2894.74    165.49 o 
  23   3   3     1980.69     2126.38    166.24 o 
  25   3   3        2.17      227.33     83.34 o 
  27   3   3        2.81      105.93    139.86 o 
  29   3   3       67.12      266.53    104.88 o 
 -28   4   3     1092.66     1269.04    116.34 o 
 -26   4   3     1766.75     1939.05    136.91 o 
 -24   4   3        3.38       56.09     53.52 o 
 -22   4   3       92.84      168.76     59.25 o 
 -20   4   3      105.97       69.37     54.70 o 
 -18   4   3        3.79       37.63     59.34 o 
 -16   4   3     1598.54     1426.09    107.47 o 
 -14   4   3      459.74      583.39     79.30 o 
 -12   4   3     1767.69     1858.30     81.11 o 
 -10   4   3       69.03      124.90     38.70 o 
  -8   4   3      325.22      338.44     50.17 o 
  -6   4   3     2980.11     2660.54    108.67 o 
  -4   4   3       90.86      102.50     42.35 o 
  -2   4   3     9155.81     9545.56    187.53 o 
   0   4   3      666.54      777.92     57.27 o 
   2   4   3     3701.99     3706.04    158.35 o 
   4   4   3     3126.50     3082.54    120.92 o 
   6   4   3       78.34       61.13     50.65 o 
   8   4   3      665.65      690.47     71.90 o 
  10   4   3       43.58      -28.14     83.50 o 
  12   4   3       12.05      -20.49     40.97 o 
  14   4   3     1053.36     1232.16    104.15 o 
  16   4   3        4.19       14.64     44.69 o 
  18   4   3      532.08      657.62    143.99 o 
  20   4   3     1343.19     1412.13    180.36 o 
  22   4   3     1441.00     1877.00    295.80 o 
  24   4   3      303.00      333.31     97.02 o 
  26   4   3      384.17      535.58    150.78 o 
 -27   5   3      181.38      310.30     94.82 o 
 -25   5   3     1936.39     1959.18    157.85 o 
 -23   5   3      601.91      800.63     94.00 o 
 -21   5   3        2.53      -21.56     43.11 o 
 -19   5   3       29.45       98.04     57.48 o 
 -17   5   3       46.22       40.79     51.81 o 
 -15   5   3       14.07       59.57     53.65 o 
 -13   5   3      822.61      759.76     90.46 o 
 -11   5   3      639.12      897.05     73.66 o 
  -9   5   3       30.67       24.66     37.62 o 
  -7   5   3      583.36      636.25     69.84 o 
  -5   5   3      222.93      241.41     53.92 o 
  -3   5   3     1365.77     1299.73     99.39 o 
  -1   5   3     1083.20     1087.76     70.26 o 
   1   5   3       24.34       82.23     47.58 o 
   3   5   3      303.98      456.93     83.77 o 
   5   5   3      865.96      926.78     91.01 o 
   7   5   3       14.60       51.27     51.24 o 
   9   5   3     3630.70     3371.55    121.36 o 
  11   5   3     1936.52     1619.55    139.41 o 
  13   5   3       42.65       44.36     48.57 o 
  15   5   3       41.64      106.31     85.87 o 
  17   5   3       57.47      -16.66     87.24 o 
  19   5   3       63.35      105.01     87.74 o 
  21   5   3        0.19       -9.25    191.61 o 
  23   5   3      830.45      989.45    227.40 o 
  25   5   3      443.92      463.97    112.14 o 
 -24   6   3      653.44      385.39    152.77 o 
 -22   6   3      243.02      325.09     82.15 o 
 -20   6   3      376.11      550.94     76.68 o 
 -18   6   3      109.14      250.75     64.04 o 
 -16   6   3       28.39       64.85     51.46 o 
 -14   6   3      147.10      203.44     63.58 o 
 -12   6   3        1.99       65.72     61.90 o 
 -10   6   3      817.21      826.51     97.92 o 
  -8   6   3     1094.09     1212.48     89.98 o 
  -6   6   3      485.75      587.49     79.07 o 
  -4   6   3      798.07      727.26     87.04 o 
  -2   6   3     6315.38     5947.51    163.55 o 
   0   6   3     3884.39     3863.35    196.78 o 
   2   6   3        7.02      -22.54     64.48 o 
   4   6   3     1505.77     1686.99    175.39 o 
   6   6   3      351.47      447.97    106.85 o 
   8   6   3       23.60       97.40     61.70 o 
  10   6   3      912.26      814.82    100.31 o 
  12   6   3     3118.15     2686.88    184.54 o 
  14   6   3      224.18      236.73     96.31 o 
  16   6   3       28.97      114.50    126.01 o 
  18   6   3      618.41      632.58    119.45 o 
  20   6   3      591.01      839.34    170.87 o 
  22   6   3      370.73      397.89    114.69 o 
 -19   7   3      485.24      505.52     86.69 o 
 -17   7   3        0.20      139.40     60.94 o 
 -15   7   3       47.46      244.13     70.31 o 
 -13   7   3        1.97      116.95     92.96 o 
 -11   7   3       36.82      152.96    101.45 o 
  -9   7   3     3694.25     3420.26    194.38 o 
  -7   7   3      703.41      579.43     87.27 o 
  -5   7   3     4886.18     4360.34    206.29 o 
  -3   7   3       99.85      323.50     84.86 o 
  -1   7   3       80.96      151.77     85.25 o 
   1   7   3      354.83      387.19     85.36 o 
   3   7   3      143.50       69.01     67.99 o 
   5   7   3      465.03      463.03     84.25 o 
   7   7   3        4.60      148.37     68.12 o 
   9   7   3        0.58       98.37     62.38 o 
  11   7   3       68.90      122.92     85.57 o 
  13   7   3      627.40      716.32    145.39 o 
  15   7   3      167.30      206.83     91.42 o 
  17   7   3       13.73      -27.97    105.53 o 
 -12   8   3      254.23      309.46    120.52 o 
 -10   8   3      308.80      298.16    120.30 o 
  -8   8   3      385.96      290.47    238.68 o 
  -6   8   3      657.07      687.31    110.87 o 
  -4   8   3     1133.48     1240.51    175.98 o 
  -2   8   3       17.07       19.60    125.76 o 
   0   8   3      995.26     1075.74    171.59 o 
   2   8   3       34.15       76.24     96.59 o 
   4   8   3       36.17      101.51     89.93 o 
   6   8   3       76.79      210.80    100.40 o 
   8   8   3      182.44      315.16    106.10 o 
  10   8   3       36.30      197.70    106.83 o 
 -32   0   4      589.77      735.09    242.44 o 
 -30   0   4      388.29      441.57    196.80 o 
 -28   0   4      684.81      865.51    242.95 o 
 -26   0   4     3336.31     3022.79    369.49 o 
 -24   0   4      159.66       95.42    141.57 o 
 -22   0   4      131.56      129.64    146.76 o 
 -20   0   4     3932.55     3758.85    149.87 o 
 -18   0   4      235.44      285.76     48.66 o 
 -16   0   4    18519.48    20801.90    428.05 o 
 -14   0   4     1803.68     1782.55     79.63 o 
 -12   0   4     8076.21     8311.43    245.06 o 
 -10   0   4    44611.38    50285.96   1337.67 o 
  -8   0   4    18741.87    20184.55    400.99 o 
  -6   0   4    47684.65    46377.08   2130.39 o 
  -4   0   4    22344.74    25497.73    595.59 o 
  -2   0   4      355.73      473.61     38.78 o 
   0   0   4    40625.21    45261.96    587.07 o 
   2   0   4    40877.58    43251.06    715.43 o 
   4   0   4       20.70       30.45     22.23 o 
   6   0   4    19483.79    21084.62    407.27 o 
   8   0   4     5869.85     5675.47    178.18 o 
  10   0   4     8204.83     9033.23    244.61 o 
  12   0   4    32337.12    35022.46   1261.31 o 
  14   0   4      157.54      119.89     58.47 o 
  16   0   4     1171.37     1216.08    116.38 o 
  18   0   4     2369.18     2212.14    144.92 o 
  20   0   4       90.33      162.28     63.46 o 
  22   0   4     1367.30     1254.19    129.98 o 
  24   0   4       61.40      174.24    148.83 o 
  26   0   4       33.86        5.45    141.83 o 
  28   0   4     1286.61     1499.21    290.14 o 
  30   0   4      753.12     1147.87    251.77 o 
 -33   1   4      315.32      344.04    129.92 o 
 -31   1   4        6.46      187.64    129.28 o 
 -29   1   4        6.85      -49.63     99.26 o 
 -27   1   4      350.71      386.61    131.68 o 
 -25   1   4     1318.57     1321.04    188.58 o 
 -23   1   4      155.35      169.07    116.30 o 
 -21   1   4     1637.04     1687.39    150.34 o 
 -19   1   4     2598.32     2555.09    110.63 o 
 -17   1   4     2121.73     2189.61     99.45 o 
 -15   1   4     2051.16     1835.45     86.38 o 
 -13   1   4     2322.55     2209.03    118.11 o 
 -11   1   4      948.08     1009.44     83.49 o 
  -9   1   4        0.43       62.38     49.57 o 
  -7   1   4     8904.10     9335.94    188.21 o 
  -5   1   4    32837.41    33052.64    425.90 o 
  -3   1   4    19031.84    19230.89    250.52 o 
  -1   1   4     1845.50     2035.84     46.81 o 
   1   1   4    12130.06    13353.37    164.21 o 
   3   1   4     2580.23     2680.31     70.86 o 
   5   1   4     5674.94     5685.88     94.10 o 
   7   1   4     2473.59     2406.38     97.95 o 
   9   1   4     7950.02     8927.12    169.90 o 
  11   1   4      332.89      390.37     52.04 o 
  13   1   4     1780.13     1764.62    112.80 o 
  15   1   4      126.84      144.89     42.84 o 
  17   1   4      621.58      682.50     70.85 o 
  19   1   4      837.11      965.68     81.07 o 
  21   1   4      641.95      677.79    102.58 o 
  23   1   4      773.28      832.10    105.95 o 
  25   1   4      564.83      784.35    104.22 o 
  27   1   4     1220.31     1213.67    187.10 o 
  29   1   4       75.55      277.84    115.54 o 
 -32   2   4       62.44      268.37    177.09 o 
 -30   2   4      336.08      480.32    120.68 o 
 -28   2   4      424.99      487.92    136.14 o 
 -26   2   4       11.99       80.74     52.68 o 
 -24   2   4      909.12      796.59     88.43 o 
 -22   2   4     4249.42     3328.24    139.32 o 
 -20   2   4       36.66       39.64     55.83 o 
 -18   2   4      694.53      673.42     75.54 o 
 -16   2   4      227.47      201.16     50.35 o 
 -14   2   4     1391.41     1872.79    146.48 o 
 -12   2   4     6733.02     6648.00    192.55 o 
 -10   2   4     3400.28     3318.12     81.91 o 
  -8   2   4     1145.87     1162.10     55.88 o 
  -6   2   4     2248.05     2087.60     70.16 o 
  -4   2   4      717.60      852.41     51.49 o 
  -2   2   4      299.21      251.26     33.02 o 
   0   2   4     2739.74     2491.14    121.56 o 
   2   2   4     3590.33     4077.09    158.02 o 
   4   2   4      763.66      625.77     38.05 o 
   6   2   4     5767.56     5289.45     98.86 o 
   8   2   4      691.00      717.44     46.28 o 
  10   2   4        0.64       37.47     25.77 o 
  12   2   4      947.34     1072.92     64.18 o 
  14   2   4     9119.88     8517.27    159.04 o 
  16   2   4      786.31      797.03     70.24 o 
  18   2   4      109.32      106.31     54.75 o 
  20   2   4      413.26      362.05    114.51 o 
  22   2   4       65.95      186.87     72.53 o 
  24   2   4       44.64       94.86     69.93 o 
  26   2   4       10.57      -19.90     61.84 o 
  28   2   4      147.20      550.00    130.17 o 
  30   2   4        6.29      250.47    113.89 o 
 -31   3   4       86.94      218.98    138.07 o 
 -29   3   4      267.23      458.62     93.00 o 
 -27   3   4      599.33      853.53     92.72 o 
 -25   3   4      140.59      165.87     94.05 o 
 -23   3   4     2748.64     2549.60    143.31 o 
 -21   3   4     3400.49     2943.96    139.69 o 
 -19   3   4      102.76       50.51     49.05 o 
 -17   3   4       67.21       26.94     48.72 o 
 -15   3   4     1030.49     1008.68     89.99 o 
 -13   3   4     3321.58     3242.72     88.97 o 
 -11   3   4    13800.69    13621.15    228.40 o 
  -9   3   4     1352.93     1356.51     69.77 o 
  -7   3   4     2098.94     1971.11     78.56 o 
  -5   3   4     2894.44     2982.74    102.69 o 
  -3   3   4       61.23       84.78     31.01 o 
  -1   3   4     1816.42     1794.06     68.33 o 
   1   3   4      108.83      101.48     52.28 o 
   3   3   4     2663.08     2292.19     85.35 o 
   5   3   4     6020.06     5417.47    143.25 o 
   7   3   4    13646.80    13499.73    222.91 o 
   9   3   4     2414.17     2547.45     88.71 o 
  11   3   4       35.62       93.92     46.41 o 
  13   3   4       31.80      114.85     44.85 o 
  15   3   4     2407.89     2034.75    101.22 o 
  17   3   4        0.17       70.27     48.49 o 
  19   3   4      118.16      163.55     52.39 o 
  21   3   4     2936.96     2947.96    184.75 o 
  23   3   4        0.31      -12.24     98.16 o 
  25   3   4       51.46      183.50     71.16 o 
  27   3   4        3.26      172.76     77.35 o 
  29   3   4        4.18       -8.04    138.46 o 
 -30   4   4       92.25      221.37     72.17 o 
 -28   4   4      153.12      246.40     81.83 o 
 -26   4   4     1331.04     1158.60    108.78 o 
 -24   4   4       29.30       63.15     83.23 o 
 -22   4   4       16.27       55.87     48.37 o 
 -20   4   4      615.77      717.25     92.45 o 
 -18   4   4       32.44       51.68     54.78 o 
 -16   4   4        6.82      -28.21     62.45 o 
 -14   4   4      806.22      816.96     87.42 o 
 -12   4   4     7396.63     7077.49    216.19 o 
 -10   4   4      243.39      332.63     48.79 o 
  -8   4   4      428.77      538.34     57.38 o 
  -6   4   4     1313.49     1412.65     85.32 o 
  -4   4   4     1523.58     1381.28    131.20 o 
  -2   4   4      319.98      461.12     49.39 o 
   0   4   4     7353.85     7360.60    134.69 o 
   2   4   4      878.41      966.83     74.67 o 
   4   4   4     1597.05     1514.50     97.51 o 
   6   4   4        0.56       25.74     36.45 o 
   8   4   4      216.69      179.40     44.42 o 
  10   4   4       51.51      112.23     42.84 o 
  12   4   4     1593.39     1820.34     97.13 o 
  14   4   4      463.54      494.06     65.14 o 
  16   4   4     2917.14     2731.14    115.00 o 
  18   4   4       20.31       86.53     56.09 o 
  20   4   4       35.84      -63.85    127.70 o 
  22   4   4     1122.09     1296.07    174.37 o 
  24   4   4      267.16      500.22    115.63 o 
  26   4   4      408.09      563.90    120.25 o 
 -27   5   4        3.88       49.28     96.59 o 
 -25   5   4      233.63      327.81     70.31 o 
 -23   5   4      493.70      479.14     78.47 o 
 -21   5   4      134.49      171.99    109.84 o 
 -19   5   4      584.39      615.47     85.41 o 
 -17   5   4      835.26      915.01     98.44 o 
 -15   5   4      473.32      445.86     76.19 o 
 -13   5   4      518.26      628.53    134.17 o 
 -11   5   4     2833.65     2777.80    113.89 o 
  -9   5   4     1141.60     1128.84     95.13 o 
  -7   5   4       43.70       44.56     39.05 o 
  -5   5   4      544.35      564.17     96.92 o 
  -3   5   4     8595.81     8144.78    242.20 o 
  -1   5   4       80.45      114.74     38.35 o 
   1   5   4      636.47      741.60     77.25 o 
   3   5   4       64.60      148.49     71.00 o 
   5   5   4      133.54      208.06     89.39 o 
   7   5   4      780.48      853.55     94.10 o 
   9   5   4     1222.71     1191.82    124.20 o 
  11   5   4      586.50      466.22     77.64 o 
  13   5   4       89.47      100.91     86.77 o 
  15   5   4       97.07      198.19    184.23 o 
  17   5   4        0.10       42.16     82.77 o 
  19   5   4      670.14      680.38    137.29 o 
  21   5   4      408.24      656.05    126.40 o 
  23   5   4      304.84      279.53    375.71 o 
  25   5   4      145.43      436.38    107.84 o 
 -24   6   4       19.87      111.00     84.33 o 
 -22   6   4       54.34      209.62     61.43 o 
 -20   6   4        9.32       45.63     54.92 o 
 -18   6   4       97.71      159.59     71.82 o 
 -16   6   4      288.84      305.46     68.49 o 
 -14   6   4       63.65      111.70     65.16 o 
 -12   6   4       72.24       81.10     54.90 o 
 -10   6   4      787.77      860.25     76.85 o 
  -8   6   4      772.24      961.27     87.70 o 
  -6   6   4     1246.08     1350.62    111.01 o 
  -4   6   4     2305.21     1967.32    178.56 o 
  -2   6   4      180.58      310.03    114.48 o 
   0   6   4       58.16       59.54     62.57 o 
   2   6   4      380.74      427.17     91.70 o 
   4   6   4      797.91      740.95    129.67 o 
   6   6   4      237.23      348.10    106.39 o 
   8   6   4      421.53      303.61     76.40 o 
  10   6   4        6.32       20.76     66.92 o 
  12   6   4      159.54      341.15    104.92 o 
  14   6   4     1419.73     1382.53    248.40 o 
  16   6   4        9.79       64.67     69.50 o 
  18   6   4     1672.20     1517.48    182.92 o 
  20   6   4      205.63      362.34    102.92 o 
 -19   7   4        0.16      195.23     65.12 o 
 -17   7   4       10.02      199.78     85.07 o 
 -15   7   4      351.86      588.67    132.24 o 
 -13   7   4      220.65      412.47     91.51 o 
 -11   7   4      195.95      265.52     88.25 o 
  -9   7   4     1034.01     1007.78    214.37 o 
  -7   7   4       16.36       65.54     60.54 o 
  -5   7   4       44.45      126.86    147.41 o 
  -3   7   4     1754.33     1759.70    188.01 o 
  -1   7   4       75.57      130.73     96.89 o 
   1   7   4       88.25      155.70     67.20 o 
   3   7   4      846.91      750.12    111.58 o 
   5   7   4      252.01      267.07     87.69 o 
   7   7   4      289.91      214.69     70.14 o 
   9   7   4     1223.82     1380.06    299.87 o 
  11   7   4       40.48      222.53     96.23 o 
  13   7   4      812.20      909.77    165.82 o 
  15   7   4       30.51      308.35     93.28 o 
  17   7   4       47.62       52.16    118.37 o 
 -12   8   4      447.90      473.72    131.83 o 
 -10   8   4       90.75      144.48    103.36 o 
  -8   8   4       68.04      349.32    112.33 o 
  -6   8   4      780.92      655.74    108.94 o 
  -4   8   4      589.64      711.23    168.15 o 
  -2   8   4       44.82      128.07     90.96 o 
   0   8   4       11.90      -32.33     64.67 o 
   2   8   4       62.52      242.01     78.12 o 
   4   8   4      119.76      298.16     82.04 o 
   6   8   4        0.13       96.14     73.01 o 
   8   8   4      523.22      773.80    107.62 o 
  10   8   4       47.36      178.00    171.13 o 
 -33   1   5      195.05      252.08    112.26 o 
 -31   1   5       59.82      321.80    142.87 o 
 -29   1   5      626.99      951.86    233.10 o 
 -27   1   5      178.54      117.32    116.35 o 
 -25   1   5       17.83      -23.73     94.06 o 
 -23   1   5       26.92      -28.23     56.46 o 
 -21   1   5       40.72       12.63     62.72 o 
 -19   1   5       28.09       62.25     40.78 o 
 -17   1   5     5243.92     4889.80    138.78 o 
 -15   1   5     1219.54     1499.92    112.36 o 
 -13   1   5     2528.47     2383.87    118.47 o 
 -11   1   5     2227.72     2294.33    138.17 o 
  -9   1   5     1428.49     1710.46     62.54 o 
  -7   1   5    22410.77    23582.28    312.94 o 
  -5   1   5    56234.30    59917.23    691.54 o 
  -3   1   5    34408.02    35804.29    466.97 o 
  -1   1   5      206.02      286.60     41.44 o 
   1   1   5    10963.93    12112.80    181.61 o 
   3   1   5     6056.34     5719.66    208.10 o 
   5   1   5    22918.01    23818.41    322.43 o 
   7   1   5      873.02      862.83     59.35 o 
   9   1   5       48.88       -3.79     29.54 o 
  11   1   5    11540.78    12813.26    230.29 o 
  13   1   5     2988.74     2815.10    104.33 o 
  15   1   5      215.56      158.58     47.80 o 
  17   1   5      386.69      419.29     59.23 o 
  19   1   5     2202.03     2031.89    105.60 o 
  21   1   5       23.98      156.19     61.90 o 
  23   1   5     1044.39     1084.17    118.91 o 
  25   1   5      327.60      454.20     86.27 o 
  27   1   5       25.72      249.57    114.96 o 
  29   1   5      380.42      759.95    148.60 o 
 -32   2   5      123.06      342.19    123.29 o 
 -30   2   5        1.48      241.99    102.42 o 
 -28   2   5      110.66      257.20    108.91 o 
 -26   2   5     3943.46     3490.71    213.66 o 
 -24   2   5     1870.75     1944.83    123.97 o 
 -22   2   5     1404.16     1402.82    106.02 o 
 -20   2   5     3578.68     3352.02    133.20 o 
 -18   2   5      878.13      843.41     83.08 o 
 -16   2   5      562.67      676.64    116.22 o 
 -14   2   5       22.30       12.08     61.51 o 
 -12   2   5    43161.04    43884.40    680.43 o 
 -10   2   5     1290.95     1405.49     81.77 o 
  -8   2   5     2054.57     2061.96     73.72 o 
  -6   2   5     3089.77     2851.45     84.91 o 
  -4   2   5     8736.57     7913.13    144.97 o 
  -2   2   5     1713.47     1600.50     86.55 o 
   0   2   5     3097.53     2584.60    126.60 o 
   2   2   5    12696.94    13257.69    319.32 o 
   4   2   5     7430.93     7219.95    113.29 o 
   6   2   5      345.63      273.22     32.42 o 
   8   2   5      281.84      490.61     45.43 o 
  10   2   5     7177.00     7480.36    134.82 o 
  12   2   5     4265.26     4596.49    116.63 o 
  14   2   5      126.85       98.97     53.12 o 
  16   2   5     1355.74     1470.89    111.47 o 
  18   2   5      466.61      478.01     62.62 o 
  20   2   5       10.48      -32.79    108.63 o 
  22   2   5       54.64      173.58    109.13 o 
  24   2   5       30.28      255.28     76.73 o 
  26   2   5       35.58      188.18     75.12 o 
  28   2   5       56.46      302.63    116.20 o 
 -31   3   5      344.35      724.80    109.89 o 
 -29   3   5       20.16      113.75    114.51 o 
 -27   3   5      860.96      824.01     94.44 o 
 -25   3   5       23.39       97.27     81.62 o 
 -23   3   5        4.56      -25.08     50.17 o 
 -21   3   5     1799.54     1584.01    125.68 o 
 -19   3   5     1108.96      951.08     95.24 o 
 -17   3   5        0.36       53.07     53.11 o 
 -15   3   5     1777.59     1474.35    122.92 o 
 -13   3   5     1633.17     1670.34     67.81 o 
 -11   3   5      166.41      166.56     35.84 o 
  -9   3   5      795.52      857.54     60.24 o 
  -7   3   5     1783.76     1934.52     78.73 o 
  -5   3   5      211.09      194.59     37.38 o 
  -3   3   5     3576.00     3848.00    138.81 o 
  -1   3   5      176.81      248.95     40.04 o 
   1   3   5     3533.60     3230.84    160.00 o 
   3   3   5     1088.73     1238.92    118.58 o 
   5   3   5     2880.36     2543.66     76.84 o 
   7   3   5      537.00      603.52     49.34 o 
   9   3   5      439.17      552.80     44.90 o 
  11   3   5      226.50      267.69     37.53 o 
  13   3   5        6.53       49.12     46.03 o 
  15   3   5      249.27      299.84     43.75 o 
  17   3   5     1448.14     1711.23    182.17 o 
  19   3   5     2012.83     2173.25    154.76 o 
  21   3   5      128.44      202.06     83.96 o 
  23   3   5      122.01      125.29     69.54 o 
  25   3   5        4.53       98.64    114.56 o 
  27   3   5       47.77      105.45     85.62 o 
 -30   4   5        3.70      415.90     91.13 o 
 -28   4   5      178.44      188.59     62.06 o 
 -26   4   5       31.66      165.06     58.87 o 
 -24   4   5       85.98      200.57     58.34 o 
 -22   4   5      405.66      507.04     82.37 o 
 -20   4   5       88.26      177.99     63.66 o 
 -18   4   5     1166.79     1209.07    176.57 o 
 -16   4   5        7.38        2.65     43.80 o 
 -14   4   5      855.94      763.30    112.10 o 
 -12   4   5     5511.01     5456.86    143.25 o 
 -10   4   5     1817.34     1686.01     83.65 o 
  -8   4   5      202.68      281.67     46.81 o 
  -6   4   5     1030.85     1115.08     69.82 o 
  -4   4   5      835.07      925.18     76.87 o 
  -2   4   5      199.06      228.24     42.14 o 
   0   4   5       71.22       -7.68     35.87 o 
   2   4   5      563.31      687.98    113.70 o 
   4   4   5     1562.93     1427.36     85.51 o 
   6   4   5     1656.10     1573.00     74.55 o 
   8   4   5      655.02      723.91     59.42 o 
  10   4   5       58.45      105.35     36.37 o 
  12   4   5     9859.13     8808.23    191.76 o 
  14   4   5      867.07     1099.73     91.23 o 
  16   4   5     1326.19     1428.44    286.13 o 
  18   4   5      474.89      457.51    115.00 o 
  20   4   5       55.61       21.33     87.64 o 
  22   4   5      360.48      438.56    111.55 o 
  24   4   5      149.40      273.73     95.73 o 
  26   4   5      159.88      144.73     93.45 o 
 -27   5   5      190.39      371.79     75.79 o 
 -25   5   5      178.99      170.78     69.20 o 
 -23   5   5      102.55      215.82     67.00 o 
 -21   5   5      502.64      600.01     89.09 o 
 -19   5   5      214.60      244.25     64.27 o 
 -17   5   5      330.95      401.12     81.14 o 
 -15   5   5      306.07      312.44     72.29 o 
 -13   5   5     1642.26     1562.90    132.28 o 
 -11   5   5       95.90      183.03     72.64 o 
  -9   5   5      237.87      321.42     51.60 o 
  -7   5   5       89.55      105.12     38.89 o 
  -5   5   5        2.12       35.21     38.39 o 
  -3   5   5     3361.10     3139.01    124.72 o 
  -1   5   5     1491.30     1430.39     65.91 o 
   1   5   5     1044.87     1064.55    113.34 o 
   3   5   5       53.14      -32.14     64.28 o 
   5   5   5       19.12       -9.32     71.12 o 
   7   5   5        0.51       10.55     40.80 o 
   9   5   5      813.82     1090.31    102.37 o 
  11   5   5     1034.71      889.39     93.57 o 
  13   5   5      933.17      891.56    153.92 o 
  15   5   5      364.86      387.29    113.02 o 
  17   5   5       42.96       13.53    107.99 o 
  19   5   5      430.24      498.81    106.00 o 
  21   5   5      704.70      966.99    212.49 o 
  23   5   5      149.81      299.09     91.14 o 
 -24   6   5      419.93      649.65    100.69 o 
 -22   6   5      179.74      180.93     63.95 o 
 -20   6   5       13.38       79.86     56.11 o 
 -18   6   5      585.83      779.59     98.40 o 
 -16   6   5     1009.46     1001.65    106.83 o 
 -14   6   5      481.18      471.38     79.60 o 
 -12   6   5      174.54      140.96     56.64 o 
 -10   6   5      137.27      182.66     44.74 o 
  -8   6   5       19.90       42.30     68.95 o 
  -6   6   5       49.05      115.55     75.45 o 
  -4   6   5       37.57        9.72     75.98 o 
  -2   6   5      215.32      246.59     75.98 o 
   0   6   5      134.38      191.10     71.49 o 
   2   6   5        0.97        6.71     65.96 o 
   4   6   5      787.09      834.02    148.31 o 
   6   6   5       39.65       44.24     83.46 o 
   8   6   5      185.76      192.79     97.33 o 
  10   6   5      180.90      259.33     98.23 o 
  12   6   5      340.22      205.11     85.82 o 
  14   6   5        0.47       96.29     79.55 o 
  16   6   5       72.58      173.74    167.11 o 
  18   6   5       91.23      305.50     96.33 o 
  20   6   5       86.94      246.70    120.70 o 
 -19   7   5       56.34      165.06     87.95 o 
 -17   7   5       71.12       53.67     75.58 o 
 -15   7   5       53.94      159.58     78.64 o 
 -13   7   5        6.98      111.41     69.85 o 
 -11   7   5      157.30      163.32     86.81 o 
  -9   7   5      228.76      212.68    146.45 o 
  -7   7   5      203.76      421.06     89.47 o 
  -5   7   5      186.57      250.54     91.43 o 
  -3   7   5     1346.21     1227.22    327.87 o 
  -1   7   5      181.10      369.63    109.17 o 
   1   7   5       24.25      157.92     75.45 o 
   3   7   5       19.54       52.53     66.70 o 
   5   7   5      269.22      256.37     76.87 o 
   7   7   5        4.81      155.22     90.78 o 
   9   7   5      362.52      527.81    266.55 o 
  11   7   5      189.46      247.49    174.50 o 
  13   7   5       22.39       31.38     83.98 o 
  15   7   5      936.01     1029.96    142.50 o 
 -12   8   5        0.21       68.10     98.19 o 
 -10   8   5      148.52      331.00    114.43 o 
  -8   8   5       33.96      103.65    101.15 o 
  -6   8   5        6.54      126.30     94.44 o 
  -4   8   5      599.89      768.61    112.36 o 
  -2   8   5      262.88      377.18    115.17 o 
   0   8   5      118.77       21.35     84.17 o 
   2   8   5       31.57       69.94     69.65 o 
   4   8   5       25.13      202.45     77.75 o 
   6   8   5      494.74      778.25    117.26 o 
   8   8   5      297.75      422.47    101.31 o 
 -32   0   6       27.78       92.57    148.57 o 
 -30   0   6       46.88      -51.60    140.28 o 
 -28   0   6     2310.86     1991.60    322.82 o 
 -26   0   6      253.20      367.41    181.50 o 
 -24   0   6     1283.65     1209.84    251.77 o 
 -22   0   6     4915.13     4221.49    356.52 o 
 -20   0   6     1732.29     1758.21    252.55 o 
 -18   0   6     1033.53     1219.13    234.66 o 
 -16   0   6      175.60      369.58     95.42 o 
 -14   0   6    10314.91    10472.39    315.17 o 
 -12   0   6      675.43      644.88    170.48 o 
 -10   0   6     2055.33     2087.80    124.60 o 
  -8   0   6     1003.13     1088.40     72.75 o 
  -6   0   6    10197.44    10007.34    254.19 o 
  -4   0   6    63035.13    71245.59    921.94 o 
  -2   0   6    76251.77    82775.52   1078.80 o 
   0   0   6     7743.79     8797.77    139.40 o 
   2   0   6      581.71      712.39     75.17 o 
   4   0   6      984.36      836.14     79.34 o 
   8   0   6    10772.88     9631.21    258.99 o 
  10   0   6    10762.55    11760.09    304.65 o 
  12   0   6     1839.02     2204.44    131.70 o 
  14   0   6       51.08       84.74    127.44 o 
  16   0   6     1204.25     1494.85    137.57 o 
  18   0   6     3132.32     3011.49    176.37 o 
  20   0   6      198.04      263.38     78.63 o 
  22   0   6      521.21      536.74    101.90 o 
  24   0   6      881.55      840.10    234.40 o 
  26   0   6      107.48      344.34    163.35 o 
  28   0   6      721.76      806.13    217.28 o 
 -33   1   6      379.79      790.40    142.82 o 
 -31   1   6       61.35      167.95     94.73 o 
 -29   1   6        4.26      143.16    102.70 o 
 -27   1   6      386.99      395.15    140.25 o 
 -25   1   6      315.44      297.05    125.36 o 
 -23   1   6      307.12      333.94     60.14 o 
 -21   1   6        0.15       57.48     35.71 o 
 -19   1   6      613.11      769.80     74.11 o 
 -17   1   6        7.60      124.04     70.07 o 
 -15   1   6     4948.72     4517.44    168.26 o 
 -13   1   6     3633.25     3880.21    180.73 o 
 -11   1   6     3998.52     3469.77     90.25 o 
  -9   1   6     6035.18     6200.92    128.44 o 
  -7   1   6    10022.21    10252.43    173.75 o 
  -5   1   6     9896.05     9715.08    146.06 o 
  -3   1   6      804.37      906.72     47.32 o 
  -1   1   6     3559.65     3508.21     79.09 o 
   1   1   6    13455.47    15273.04    226.38 o 
   3   1   6      458.71      544.20     47.02 o 
   5   1   6       73.68       30.87     32.71 o 
   7   1   6       38.69      105.25     38.37 o 
   9   1   6     5283.95     5712.48    157.98 o 
  11   1   6     1514.03     1792.56     93.57 o 
  13   1   6        0.01       61.52     41.89 o 
  15   1   6      255.40      250.61     52.77 o 
  17   1   6      916.83      721.55     76.99 o 
  19   1   6      687.61      949.62     86.56 o 
  21   1   6      547.75      640.89    112.91 o 
  23   1   6       12.81       15.79     63.78 o 
  25   1   6      671.59      927.62    161.19 o 
  27   1   6      596.00      588.87    139.66 o 
  29   1   6        4.56      311.05    118.41 o 
 -32   2   6      304.92      475.18    123.30 o 
 -30   2   6      453.44      715.21    137.97 o 
 -28   2   6     1929.26     1922.06    174.91 o 
 -26   2   6     1073.68     1038.07    179.89 o 
 -24   2   6      263.84      405.78     69.02 o 
 -22   2   6     1102.93     1069.59     98.47 o 
 -20   2   6        0.68       21.18     45.01 o 
 -18   2   6     1319.93     1091.66    143.30 o 
 -16   2   6      266.47      236.58     74.79 o 
 -14   2   6     1300.55     1338.59    112.05 o 
 -12   2   6     1177.16     1082.47     95.72 o 
 -10   2   6       32.01       30.95     29.10 o 
  -8   2   6     2956.91     2975.20    114.37 o 
  -6   2   6     1661.97     1506.19     67.24 o 
  -4   2   6     1837.23     1692.44     67.34 o 
  -2   2   6       12.92      104.99     29.40 o 
   0   2   6       12.04       -1.46     37.21 o 
   2   2   6     4622.60     4349.39    172.60 o 
   4   2   6    13223.19    13043.05    174.01 o 
   6   2   6      957.34      888.21     40.77 o 
   8   2   6      617.95      836.16     44.35 o 
  10   2   6       60.04       46.91     37.12 o 
  12   2   6     2258.30     2008.57     93.75 o 
  14   2   6     3174.57     2722.29    109.04 o 
  16   2   6     1277.24     1367.64     93.79 o 
  18   2   6      624.61      627.43     71.55 o 
  20   2   6       29.12       66.48     67.07 o 
  22   2   6       33.12      140.21     72.09 o 
  24   2   6      463.98      440.66    106.62 o 
  26   2   6       60.55      212.42     73.72 o 
  28   2   6     1105.49     1813.78    213.06 o 
 -31   3   6      148.68      171.61     84.99 o 
 -29   3   6      200.78      145.90     76.50 o 
 -27   3   6      333.46      422.11     93.26 o 
 -25   3   6       16.25       91.20     57.77 o 
 -23   3   6       18.95       29.34     49.23 o 
 -21   3   6     2215.38     1775.42    180.24 o 
 -19   3   6     1386.01     1439.40    110.73 o 
 -17   3   6      141.76      130.92     78.12 o 
 -15   3   6      184.55      112.23     64.98 o 
 -13   3   6       24.85       77.91     61.34 o 
 -11   3   6     7230.59     7036.58    205.20 o 
  -9   3   6     2940.64     3012.14     97.00 o 
  -7   3   6      826.40     1100.09     66.46 o 
  -5   3   6      180.74      254.99     38.33 o 
  -3   3   6      176.97      210.24     39.93 o 
  -1   3   6      897.54     1021.55    163.43 o 
   1   3   6      396.44      429.28     84.39 o 
   3   3   6      717.34      834.83    108.09 o 
   5   3   6       14.19      -16.71     33.42 o 
   7   3   6     1203.63     1353.37     65.85 o 
   9   3   6     4148.63     3520.28    154.94 o 
  11   3   6     5391.32     5477.42    119.45 o 
  13   3   6      575.52      679.80     57.35 o 
  15   3   6      893.10      999.31     82.50 o 
  17   3   6     4205.31     3945.22    153.89 o 
  19   3   6      132.47       50.83    110.44 o 
  21   3   6     6420.58     6327.18    448.10 o 
  23   3   6      184.85      171.82     98.67 o 
  25   3   6      369.17      519.30    125.93 o 
  27   3   6      332.39      541.50    152.07 o 
 -30   4   6       90.99      241.29    105.09 o 
 -28   4   6       16.13       92.52     58.91 o 
 -26   4   6       30.18      185.08     58.53 o 
 -24   4   6      745.28      799.75     96.86 o 
 -22   4   6       11.67      -27.29     54.92 o 
 -20   4   6     4972.52     4633.79    173.07 o 
 -18   4   6     2151.22     2111.94    132.89 o 
 -16   4   6       15.67        5.91     64.93 o 
 -14   4   6      766.51      551.24     92.06 o 
 -12   4   6     1958.49     1953.46     87.71 o 
 -10   4   6     3039.22     2916.61    106.69 o 
  -8   4   6     1185.73     1234.79     74.04 o 
  -6   4   6        5.18       79.55     34.21 o 
  -4   4   6     1287.89     1397.92     78.42 o 
  -2   4   6      737.46      771.18     52.45 o 
   0   4   6      321.38      311.95     73.20 o 
   2   4   6      208.02      225.16     85.42 o 
   4   4   6     4242.21     3119.58    179.04 o 
   6   4   6     1617.91     1822.61    183.48 o 
   8   4   6     2805.44     2704.51    122.10 o 
  10   4   6     1361.71     1451.58     91.81 o 
  12   4   6     3778.91     3290.05    253.20 o 
  14   4   6     1407.30     1495.52    178.31 o 
  16   4   6     1594.97     1312.65    181.24 o 
  18   4   6        0.50      108.33     87.65 o 
  20   4   6      316.52      323.58     94.29 o 
  22   4   6      805.55      790.76    132.46 o 
  24   4   6        1.57      315.32    112.01 o 
  26   4   6      155.79      351.96    170.74 o 
 -27   5   6      617.88      820.99    100.91 o 
 -25   5   6      172.99      368.55     69.38 o 
 -23   5   6      255.30      474.70     78.06 o 
 -21   5   6        1.66       25.57     63.81 o 
 -19   5   6       47.60      135.22     58.12 o 
 -17   5   6      790.26      651.65     87.52 o 
 -15   5   6       45.20      111.81     76.32 o 
 -13   5   6     3071.38     2673.41    152.11 o 
 -11   5   6       61.36       99.88     38.26 o 
  -9   5   6      163.52      238.98     58.58 o 
  -7   5   6      648.59      800.67     73.25 o 
  -5   5   6     2958.24     2783.32    118.65 o 
  -3   5   6     5973.80     5363.13    191.56 o 
  -1   5   6      396.58      349.85     76.80 o 
   1   5   6     1143.02     1082.11    117.14 o 
   3   5   6     1257.16      959.37    197.58 o 
   5   5   6        7.40       30.11     82.10 o 
   7   5   6     2151.48     1947.97    126.95 o 
   9   5   6      148.05      194.93     55.60 o 
  11   5   6     1802.09     1862.16    206.13 o 
  13   5   6        3.89      -35.38     74.68 o 
  15   5   6        7.49      197.09    141.31 o 
  17   5   6        0.36       97.09    104.88 o 
  19   5   6      326.24      432.95    142.09 o 
  21   5   6      100.01      178.18     92.79 o 
  23   5   6      142.11      168.19     90.85 o 
 -24   6   6      352.85      447.88    105.10 o 
 -22   6   6      852.09     1088.50    111.34 o 
 -20   6   6     1259.77     1400.78    125.42 o 
 -18   6   6      253.73      257.28     67.36 o 
 -16   6   6      704.07      758.33    160.60 o 
 -14   6   6     1305.96     1250.22    114.07 o 
 -12   6   6      204.00      143.22    119.92 o 
 -10   6   6      193.05      205.47    116.27 o 
  -8   6   6      250.38      272.60     73.46 o 
  -6   6   6        8.89       49.64     76.17 o 
  -4   6   6       59.48       58.49     78.93 o 
  -2   6   6        0.01       59.17     63.35 o 
   0   6   6     1032.93     1026.75    119.99 o 
   2   6   6     2842.97     2685.91    173.38 o 
   4   6   6       16.80        6.19     78.26 o 
   6   6   6      148.68       44.03     86.54 o 
   8   6   6       28.80       -2.62     56.38 o 
  10   6   6      935.95     1126.65    255.01 o 
  12   6   6       64.45      148.66     88.42 o 
  14   6   6      142.89      478.16    106.52 o 
  16   6   6      213.15      185.92     85.38 o 
  18   6   6       40.69      126.19     80.02 o 
  20   6   6      372.81      497.56    112.75 o 
 -19   7   6      171.10      250.15    169.73 o 
 -17   7   6       32.68       93.22     74.53 o 
 -15   7   6      128.19      160.89     80.69 o 
 -13   7   6        3.46       45.80     71.30 o 
 -11   7   6      192.20      200.28     93.50 o 
  -9   7   6      779.37      798.24    155.04 o 
  -7   7   6       20.85       54.86     69.77 o 
  -5   7   6       11.27      208.31     89.96 o 
  -3   7   6        4.08      -11.04     76.27 o 
  -1   7   6       84.33       91.11    123.68 o 
   1   7   6       47.58       59.04     68.06 o 
   3   7   6        0.22      -33.65     69.31 o 
   5   7   6       14.75      -35.04     70.09 o 
   7   7   6        1.24       -6.00     81.72 o 
   9   7   6      307.76      608.11    135.02 o 
  11   7   6        0.02      157.80    131.98 o 
  13   7   6      351.31      563.14    167.63 o 
  15   7   6       26.89       44.72    155.05 o 
 -10   8   6      483.31      578.56    193.56 o 
  -8   8   6        0.00      128.21     76.29 o 
  -6   8   6      245.73      518.12    130.14 o 
  -4   8   6      118.23      193.37     85.80 o 
  -2   8   6       20.47      268.81    106.40 o 
   0   8   6       22.35       -9.05     93.84 o 
   2   8   6      124.55      142.46     94.03 o 
   4   8   6      241.51      194.64     82.99 o 
   6   8   6       28.28      144.56     86.46 o 
 -33   1   7        0.91      216.38    176.84 o 
 -31   1   7     2442.43     2653.21    337.98 o 
 -29   1   7      177.34      297.26    279.00 o 
 -27   1   7      509.50      563.60    168.15 o 
 -25   1   7       61.80      126.04     87.49 o 
 -23   1   7      742.07      816.70     79.67 o 
 -21   1   7     2705.00     2264.92    109.91 o 
 -19   1   7     5101.45     4382.03    187.18 o 
 -17   1   7        3.72      -32.32     64.65 o 
 -15   1   7     1668.35     1516.16    283.80 o 
 -13   1   7     3159.93     3123.38    134.53 o 
 -11   1   7      679.01      650.33     51.68 o 
  -9   1   7      282.31      290.14     44.79 o 
  -7   1   7        0.08       37.06     40.31 o 
  -5   1   7      497.06      597.81     51.57 o 
  -3   1   7    10705.91     9862.82    150.88 o 
  -1   1   7     1588.12     1512.18     77.47 o 
   1   1   7       52.56      118.07     28.44 o 
   3   1   7    16657.73    17175.33    258.39 o 
   5   1   7     9149.97     9888.76    208.22 o 
   7   1   7      206.70      194.12     52.02 o 
   9   1   7    16913.90    17392.29    283.81 o 
  11   1   7      138.74       56.37     40.37 o 
  13   1   7      149.78      181.08     49.72 o 
  15   1   7      272.94      270.97     56.25 o 
  17   1   7     1969.02     1902.27    112.63 o 
  19   1   7     2872.45     2896.20    129.79 o 
  21   1   7     5789.75     4909.35    162.59 o 
  23   1   7       79.10      146.08     69.59 o 
  25   1   7       20.61      161.53     75.11 o 
  27   1   7      244.74      504.15    133.06 o 
  29   1   7       59.94      325.57    120.38 o 
 -32   2   7       37.16      195.34    143.65 o 
 -30   2   7      211.36      289.00    106.45 o 
 -28   2   7       91.28      177.47     86.01 o 
 -26   2   7      228.09      206.52     98.66 o 
 -24   2   7     5168.68     4564.08    164.10 o 
 -22   2   7     2113.38     1893.21    110.82 o 
 -20   2   7     4837.36     3689.39    174.10 o 
 -18   2   7        6.20       75.59     71.37 o 
 -16   2   7     1581.50     1828.09    133.04 o 
 -14   2   7      333.98      373.51     79.26 o 
 -12   2   7     3218.10     3562.31    124.33 o 
 -10   2   7     1787.67     1675.89     73.92 o 
  -8   2   7     2113.40     2055.38     79.78 o 
  -6   2   7      558.62      613.81     53.24 o 
  -4   2   7     2829.88     2592.34     81.92 o 
  -2   2   7     1037.71     1171.85     89.44 o 
   0   2   7     3760.33     3580.27    127.73 o 
   2   2   7     2175.75     2307.90    124.87 o 
   4   2   7      477.89      581.74     45.54 o 
   6   2   7     2718.89     2711.77     88.19 o 
   8   2   7      861.90      977.51     66.57 o 
  10   2   7     2215.39     2073.49     94.51 o 
  12   2   7     4248.77     4232.82    132.86 o 
  14   2   7     1174.34     1286.01    108.89 o 
  16   2   7    12539.95    11441.23    245.07 o 
  18   2   7      221.51      165.51     51.78 o 
  20   2   7     1107.96     1513.56    103.04 o 
  22   2   7      119.59      277.07     79.04 o 
  24   2   7      371.81      380.15     87.72 o 
  26   2   7      827.00     1284.17    133.88 o 
  28   2   7        2.69      129.13    185.91 o 
 -31   3   7      213.06      130.43     80.89 o 
 -29   3   7      388.30      426.32     97.16 o 
 -27   3   7     1792.62     1740.19    130.66 o 
 -25   3   7      445.96      612.77     81.68 o 
 -23   3   7      273.09      200.24     56.56 o 
 -21   3   7      206.72      225.54     64.17 o 
 -19   3   7      412.89      322.19     92.82 o 
 -17   3   7      119.28       42.06     70.14 o 
 -15   3   7       20.38       77.35     62.47 o 
 -13   3   7      559.73      656.83     74.08 o 
 -11   3   7     2120.44     1882.45     81.74 o 
  -9   3   7        4.71       10.62     30.04 o 
  -7   3   7     2208.08     2297.63     87.40 o 
  -5   3   7        0.07        2.22     23.49 o 
  -3   3   7     2114.72     1976.95    104.53 o 
  -1   3   7      119.31       29.07     48.69 o 
   1   3   7      927.94     1033.99    114.97 o 
   3   3   7      477.46      647.60    104.15 o 
   5   3   7     1390.45     1450.71     69.54 o 
   7   3   7      417.68      569.88     56.23 o 
   9   3   7      776.47      907.01     47.25 o 
  11   3   7        0.46       -0.41     33.16 o 
  13   3   7      212.97      316.81     88.66 o 
  15   3   7      287.94      427.21     59.89 o 
  17   3   7     1803.72     1686.09    153.99 o 
  19   3   7      235.72      335.92     79.42 o 
  21   3   7     1056.85      786.63    163.48 o 
  23   3   7        0.32       40.89     87.10 o 
  25   3   7      327.50      159.92     96.90 o 
  27   3   7       19.69       63.14     90.67 o 
 -30   4   7     1180.80     1455.15    153.33 o 
 -28   4   7      445.59      519.57     97.65 o 
 -26   4   7      638.08      614.86     83.79 o 
 -24   4   7     1764.19     1629.30    151.98 o 
 -22   4   7     2665.45     2669.38    152.47 o 
 -20   4   7      696.69      873.17     99.66 o 
 -18   4   7       11.84        3.31     76.14 o 
 -16   4   7     1725.98     1740.26    140.55 o 
 -14   4   7       56.28      134.07     65.08 o 
 -12   4   7      855.84      848.28     84.55 o 
 -10   4   7       47.44      110.21     38.14 o 
  -8   4   7     1400.79     1363.08     78.66 o 
  -6   4   7       32.32       43.72     28.13 o 
  -4   4   7      256.02      298.85     51.67 o 
  -2   4   7       14.22       10.58     38.88 o 
   0   4   7     1341.51     1456.81    116.44 o 
   2   4   7     1117.07     1001.59    129.61 o 
   4   4   7       10.85      -32.96     65.92 o 
   6   4   7       76.63      172.87     95.14 o 
   8   4   7      219.62      269.66     50.86 o 
  10   4   7       36.82      -37.76     75.52 o 
  12   4   7      559.73      436.95    117.05 o 
  14   4   7       58.14      117.32    100.53 o 
  16   4   7     1226.04     1428.91    183.45 o 
  18   4   7       70.18      153.25     95.86 o 
  20   4   7       99.73      188.79     95.39 o 
  22   4   7      319.83      255.28    142.35 o 
  24   4   7      963.76      912.93    152.82 o 
 -27   5   7      472.94      656.97     88.31 o 
 -25   5   7      217.06      333.52     71.25 o 
 -23   5   7      584.38      627.40    118.24 o 
 -21   5   7      983.51     1028.43    109.90 o 
 -19   5   7       17.91      207.77    107.34 o 
 -17   5   7     2064.05     2021.79    307.62 o 
 -15   5   7       31.50       83.73     62.03 o 
 -13   5   7     2007.51     1977.45    132.50 o 
 -11   5   7       18.74       35.06     40.29 o 
  -9   5   7       66.51       42.42     46.29 o 
  -7   5   7     4796.99     4713.12    148.58 o 
  -5   5   7      205.69      262.81     83.73 o 
  -3   5   7      249.75      261.09     76.11 o 
  -1   5   7     1082.06     1108.17    114.60 o 
   1   5   7      717.14      613.27     97.93 o 
   3   5   7       12.57       25.47     80.92 o 
   5   5   7     1563.82     1371.46    170.23 o 
   7   5   7     3500.93     3415.35    234.10 o 
   9   5   7     2541.16     2284.79    210.15 o 
  11   5   7      128.44      186.93     99.62 o 
  13   5   7      861.73      769.26    142.27 o 
  15   5   7      298.17      442.93    111.37 o 
  17   5   7     2050.96     1655.94    189.97 o 
  19   5   7     1883.99     1750.16    200.94 o 
  21   5   7     1020.08      840.67    146.19 o 
 -24   6   7      397.08      619.82     82.27 o 
 -22   6   7      526.91      559.56     85.24 o 
 -20   6   7      929.70     1138.85    130.44 o 
 -18   6   7     1424.87     1425.38    134.69 o 
 -16   6   7       43.84       63.61     73.03 o 
 -14   6   7      181.45      181.34    115.79 o 
 -12   6   7      274.64      121.13    110.01 o 
 -10   6   7     1433.17     1169.42    197.45 o 
  -8   6   7      511.81      662.88    101.50 o 
  -6   6   7      155.87      161.07     72.80 o 
  -4   6   7      543.26      570.75    121.64 o 
  -2   6   7     2072.50     2069.54    155.68 o 
   0   6   7     3579.10     3184.61    182.60 o 
   2   6   7     1231.99     1069.48    176.15 o 
   4   6   7      573.08      458.39    112.45 o 
   6   6   7      190.44       97.82     72.80 o 
   8   6   7        1.48      -13.91     85.49 o 
  10   6   7      195.17      286.82    148.70 o 
  12   6   7     1007.91      995.99    162.15 o 
  14   6   7      144.07      289.45     84.51 o 
  16   6   7       65.74       61.87     71.95 o 
  18   6   7        0.10      294.81    148.57 o 
 -19   7   7      686.42      760.37    127.01 o 
 -17   7   7      619.39      742.49    116.12 o 
 -15   7   7      192.50      364.53     92.44 o 
 -13   7   7        5.52       79.74     71.49 o 
 -11   7   7      553.18      685.32    151.55 o 
  -9   7   7     1144.94     1342.54    196.72 o 
  -7   7   7      420.99      428.39     91.98 o 
  -5   7   7      266.27      394.34    163.35 o 
  -3   7   7        1.55      198.71    109.03 o 
  -1   7   7      496.79      556.15    134.98 o 
   1   7   7      306.06      255.99    106.97 o 
   3   7   7       43.04       47.46     73.92 o 
   5   7   7      466.33      360.55    101.75 o 
   7   7   7     1118.72     1240.55    399.05 o 
   9   7   7      202.65      304.23    109.64 o 
  11   7   7      105.50      111.95    164.39 o 
  13   7   7       65.80      103.44    136.26 o 
 -10   8   7      761.69      584.87    116.51 o 
  -8   8   7      226.47      425.43    160.24 o 
  -6   8   7        3.08      207.52    142.61 o 
  -4   8   7       13.92      106.68     92.63 o 
  -2   8   7      114.68      118.19    100.63 o 
   0   8   7      369.40      463.94    123.08 o 
   2   8   7      936.26     1034.59    130.07 o 
   4   8   7      306.78      405.35     98.59 o 
   6   8   7        4.14      100.14     93.80 o 
 -32   0   8        8.99       65.08    168.02 o 
 -30   0   8       16.56      243.73    132.50 o 
 -28   0   8       35.32      398.01    174.24 o 
 -26   0   8     1579.00     1189.88    263.96 o 
 -24   0   8     6681.14     6029.25    445.46 o 
 -22   0   8     1926.76     1472.76    283.14 o 
 -20   0   8      566.15      550.36     64.64 o 
 -18   0   8      276.74      247.32    107.46 o 
 -16   0   8     4251.77     3920.37    194.98 o 
 -14   0   8     2498.63     2685.64    164.66 o 
 -12   0   8     7092.94     8132.33    254.84 o 
 -10   0   8      104.48       80.08     38.25 o 
  -8   0   8     2757.24     2916.54    110.26 o 
  -6   0   8      220.25      363.41     54.28 o 
  -4   0   8     2685.26     2508.20     94.91 o 
  -2   0   8    14291.80    16298.09    273.08 o 
   0   0   8     9640.19    10476.53    167.89 o 
   2   0   8     7699.78     9367.54    181.11 o 
   4   0   8     4255.00     4902.55    175.13 o 
   6   0   8     5822.40     5281.21    188.83 o 
  10   0   8    15102.95    14961.79    374.81 o 
  12   0   8      970.04     1084.86    119.93 o 
  14   0   8     3132.01     2662.18    161.87 o 
  16   0   8      873.42      969.63    129.56 o 
  18   0   8      100.95       38.61     74.49 o 
  20   0   8       47.79      140.22     68.20 o 
  22   0   8      224.23      404.27     89.48 o 
  24   0   8       50.74      391.44     93.86 o 
  26   0   8     1596.39     1603.44    296.63 o 
  28   0   8       34.84      109.94    149.09 o 
 -33   1   8      174.83      354.03    108.40 o 
 -31   1   8      765.23     1173.01    184.03 o 
 -29   1   8      114.33      156.63    174.24 o 
 -27   1   8     1928.18     1531.69    201.02 o 
 -25   1   8      889.74      776.52    123.13 o 
 -23   1   8      300.68      294.01    106.99 o 
 -21   1   8     2995.27     3185.76    131.53 o 
 -19   1   8     1194.25     1146.31    125.99 o 
 -17   1   8     1049.13     1108.66    115.65 o 
 -15   1   8       50.58       87.36     63.08 o 
 -13   1   8      544.11      681.58     88.76 o 
 -11   1   8     1742.60     1975.68     88.26 o 
  -9   1   8     1031.05     1164.71     69.84 o 
  -7   1   8    11337.58    12506.85    209.16 o 
  -5   1   8     4110.13     4163.99     96.50 o 
  -3   1   8      663.21      641.29     46.25 o 
  -1   1   8     3425.02     3585.42     93.12 o 
   1   1   8     5187.23     5483.39    103.73 o 
   3   1   8    13503.70    14622.53    237.45 o 
   5   1   8      101.80       66.73     35.78 o 
   7   1   8     3557.36     3319.62    106.15 o 
   9   1   8     1724.85     1809.40     90.45 o 
  11   1   8      908.46     1055.20     91.73 o 
  13   1   8     4357.62     3530.53    126.64 o 
  15   1   8      170.11      280.19     60.00 o 
  17   1   8     2653.67     2694.31    145.02 o 
  19   1   8     6120.83     5525.20    172.75 o 
  21   1   8       77.43      122.48     49.57 o 
  23   1   8      937.04     1043.21    121.71 o 
  25   1   8       69.88      131.15     96.00 o 
  27   1   8       78.80      366.70    124.19 o 
 -32   2   8      195.99      344.60    111.00 o 
 -30   2   8      386.69      393.77     94.76 o 
 -28   2   8     1121.54      878.45    135.65 o 
 -26   2   8      350.95      393.72    106.01 o 
 -24   2   8     1400.11     1143.59    102.51 o 
 -22   2   8       84.27       35.73     48.35 o 
 -20   2   8      432.35      214.39     72.89 o 
 -18   2   8     4617.35     3939.66    177.36 o 
 -16   2   8       85.01       90.19    107.94 o 
 -14   2   8     6971.40     6183.05    279.84 o 
 -12   2   8     3923.85     3971.33    191.80 o 
 -10   2   8      829.92     1042.70     67.00 o 
  -8   2   8      821.40      908.23     63.65 o 
  -6   2   8      241.57      255.47     44.18 o 
  -4   2   8     1248.98     1309.28     65.56 o 
  -2   2   8     1110.02     1219.92     54.00 o 
   0   2   8     9703.77     9801.18    226.90 o 
   2   2   8      113.84      113.86     50.64 o 
   4   2   8     1047.16     1125.96     63.69 o 
   6   2   8      334.80      261.18     41.90 o 
   8   2   8        9.05       79.17     35.96 o 
  10   2   8      908.74      946.02     73.30 o 
  12   2   8       33.66       70.80     40.39 o 
  14   2   8     1619.59     1539.66    125.04 o 
  16   2   8     1428.03     1499.37    102.78 o 
  18   2   8     1502.10     1467.42    105.60 o 
  20   2   8      344.80      419.07     75.04 o 
  22   2   8      559.76      737.91    109.79 o 
  24   2   8       11.13       67.37    136.28 o 
  26   2   8      313.25      439.21    134.18 o 
 -31   3   8      563.77      664.09    108.90 o 
 -29   3   8      583.62      574.46    108.30 o 
 -27   3   8      811.06      838.29    113.62 o 
 -25   3   8      477.86      577.51     94.57 o 
 -23   3   8     2318.41     2264.69    131.46 o 
 -21   3   8     8993.96     7808.90    263.53 o 
 -19   3   8     1521.43     1563.95    144.26 o 
 -17   3   8      461.08      404.32     87.95 o 
 -15   3   8     2281.57     2312.47    145.47 o 
 -13   3   8       85.18       84.07     31.81 o 
 -11   3   8     3145.56     3082.66    113.55 o 
  -9   3   8     4545.79     4420.52    122.89 o 
  -7   3   8       32.90       49.89     34.69 o 
  -5   3   8     4749.38     4524.32    115.87 o 
  -3   3   8      335.58      449.92     70.45 o 
  -1   3   8      210.17      125.14     55.48 o 
   1   3   8        1.81      -13.25     76.10 o 
   3   3   8     7859.96     7591.26    271.80 o 
   5   3   8     6593.18     6556.50    138.98 o 
   7   3   8     1364.51     1563.26     49.62 o 
   9   3   8      560.73      658.28     69.97 o 
  11   3   8       19.79      118.08     58.23 o 
  13   3   8      363.81      511.50     80.40 o 
  15   3   8     9242.09     8439.04    252.19 o 
  17   3   8     1502.27     1746.15    132.49 o 
  19   3   8     5729.34     4488.84    462.05 o 
  21   3   8     1784.13     1571.23    194.87 o 
  23   3   8      873.81     1014.20    289.89 o 
  25   3   8       15.45      245.87    111.18 o 
 -28   4   8      169.49      237.26     71.97 o 
 -26   4   8     4316.38     3977.99    176.41 o 
 -24   4   8      827.23      850.12     98.76 o 
 -22   4   8       61.26      198.45     86.00 o 
 -20   4   8     1280.66     1095.59    129.58 o 
 -18   4   8      552.99      654.49    136.05 o 
 -16   4   8        5.68       43.13     55.10 o 
 -14   4   8      162.44      214.81     69.39 o 
 -12   4   8      459.33      641.69     63.12 o 
 -10   4   8       67.96      154.45     45.42 o 
  -8   4   8     4292.00     4048.80    124.84 o 
  -6   4   8     1669.21     1521.89    104.75 o 
  -4   4   8      612.45      776.09     85.81 o 
  -2   4   8     1229.46     1353.30    112.92 o 
   0   4   8      151.74       98.24     66.91 o 
   2   4   8      595.10      531.65    111.75 o 
   4   4   8      997.92      728.77    124.08 o 
   6   4   8      280.53      457.87     98.33 o 
   8   4   8      213.95      262.20    147.92 o 
  10   4   8      595.48      726.22    141.54 o 
  12   4   8     1579.58     1397.56    177.58 o 
  14   4   8      137.16      123.24     98.55 o 
  16   4   8      451.97      806.17    149.41 o 
  18   4   8      315.07      411.06    123.02 o 
  20   4   8      130.65      125.24     94.53 o 
  22   4   8      426.43      811.32    242.18 o 
  24   4   8     1605.34     1907.88    220.68 o 
 -27   5   8      271.71      447.00     76.10 o 
 -25   5   8       68.42      306.75     69.77 o 
 -23   5   8        6.27       41.01     56.29 o 
 -21   5   8      176.22      228.34     66.98 o 
 -19   5   8       86.90        5.26     70.59 o 
 -17   5   8      251.84      316.37     80.40 o 
 -15   5   8      908.07      904.04    109.00 o 
 -13   5   8      659.05      822.84    102.01 o 
 -11   5   8       54.27      147.03     89.37 o 
  -9   5   8       85.31      139.96     94.53 o 
  -7   5   8     1223.42     1427.63    121.86 o 
  -5   5   8     1320.83     1218.84    142.21 o 
  -3   5   8     4678.63     4458.63    183.44 o 
  -1   5   8     3636.08     3266.88    167.93 o 
   1   5   8      668.14      683.19    102.77 o 
   3   5   8       31.87      -42.48     85.05 o 
   5   5   8      388.74      363.79    113.45 o 
   7   5   8     1195.87     1271.40    162.76 o 
   9   5   8     5145.31     4608.47    250.85 o 
  11   5   8      672.33      656.02    132.52 o 
  13   5   8       74.65       34.91     77.92 o 
  15   5   8      520.69      560.25    130.48 o 
  17   5   8        6.14       95.41     70.90 o 
  19   5   8        4.18      158.24     82.62 o 
  21   5   8      850.55      924.92    155.09 o 
 -22   6   8      809.19      967.68    107.07 o 
 -20   6   8      436.00      455.41    105.74 o 
 -18   6   8      312.50      297.26     93.35 o 
 -16   6   8      174.19      188.89    114.68 o 
 -14   6   8        1.99      -48.39     96.78 o 
 -12   6   8      448.02      376.12    120.94 o 
 -10   6   8      447.01      217.08    129.13 o 
  -8   6   8       18.39       77.69     59.17 o 
  -6   6   8       78.07       63.39     66.91 o 
  -4   6   8     2415.99     2299.35    242.18 o 
  -2   6   8      293.42      219.20     90.43 o 
   0   6   8     1767.46     1546.16    141.41 o 
   2   6   8        3.65       86.55     73.71 o 
   4   6   8       21.22      107.20     89.74 o 
   6   6   8        0.01      -16.94     79.10 o 
   8   6   8       16.11      -40.27     84.34 o 
  10   6   8      191.84      194.34    102.84 o 
  12   6   8      136.94       52.09     92.05 o 
  14   6   8     3377.33     3176.66    264.64 o 
  16   6   8        0.31      -51.28    113.96 o 
  18   6   8       52.79      129.50    139.50 o 
 -17   7   8      551.99      875.61    185.91 o 
 -15   7   8     1454.53     1387.94    155.65 o 
 -13   7   8      165.77      353.41    126.08 o 
 -11   7   8     1100.65     1073.47    183.71 o 
  -9   7   8       13.99       -1.88    102.92 o 
  -7   7   8     1862.11     1775.95    156.40 o 
  -5   7   8       78.02      168.03     93.62 o 
  -3   7   8      265.30      341.31    112.70 o 
  -1   7   8       48.34       23.22     84.52 o 
   1   7   8      174.81      170.67     79.01 o 
   3   7   8       54.85      167.26     79.87 o 
   5   7   8     2285.91     1766.02    174.52 o 
   7   7   8     1456.32      616.99    553.58 o 
   9   7   8      523.09      570.11    126.68 o 
  11   7   8      219.53      286.07    101.48 o 
  13   7   8      263.88      221.84    124.72 o 
  -8   8   8      767.99      726.82    156.46 o 
  -6   8   8       44.77       96.69    203.54 o 
  -4   8   8       15.34       89.00     86.07 o 
  -2   8   8      678.29      709.58    139.39 o 
   0   8   8      151.69       96.32     91.06 o 
   2   8   8        9.45      183.64     81.55 o 
   4   8   8       36.08      135.78     79.44 o 
 -33   1   9     1323.19     1797.27    218.88 o 
 -31   1   9      574.37      655.24    232.71 o 
 -29   1   9     4059.94     3729.60    294.16 o 
 -27   1   9      357.44      407.15    132.67 o 
 -25   1   9     1913.13     1893.44    170.48 o 
 -23   1   9     1412.32     1362.92    160.39 o 
 -21   1   9     5439.69     5080.29    213.71 o 
 -19   1   9     1057.56     1202.16    130.45 o 
 -17   1   9       44.51       99.28     49.27 o 
 -15   1   9      134.53      362.25     87.00 o 
 -13   1   9        0.43       -4.24     35.97 o 
 -11   1   9    24691.04    25540.06    369.45 o 
  -9   1   9     1164.90     1720.29     81.79 o 
  -7   1   9     4750.80     5323.99    116.81 o 
  -5   1   9    11382.16    11731.69    199.43 o 
  -3   1   9    10165.12    11299.53    192.47 o 
  -1   1   9     1616.33     1716.19     61.43 o 
   1   1   9     4144.36     4499.44     97.23 o 
   3   1   9     6939.04     7479.63    158.62 o 
   5   1   9     8306.24     8352.44    193.83 o 
   7   1   9      153.14      124.30     36.39 o 
   9   1   9       69.06       11.98     39.34 o 
  11   1   9     1707.28     1555.52     95.89 o 
  13   1   9     4293.76     4065.63    137.65 o 
  15   1   9     6678.13     6025.96    175.32 o 
  17   1   9     2317.98     2361.16    125.86 o 
  19   1   9     2780.12     2511.95    129.16 o 
  21   1   9     3224.52     2922.76    138.30 o 
  23   1   9      183.84      249.50     77.34 o 
  25   1   9       20.89      246.00     79.37 o 
  27   1   9      311.17      497.13    124.85 o 
 -32   2   9      147.00      420.23    241.14 o 
 -30   2   9      241.79      289.24    122.45 o 
 -28   2   9      124.08      246.41    168.17 o 
 -26   2   9     9223.89     7654.91    282.62 o 
 -24   2   9      894.02      948.94     97.22 o 
 -22   2   9      314.67      321.77     75.89 o 
 -20   2   9      383.63      298.75     95.72 o 
 -18   2   9     2197.68     1881.30    145.48 o 
 -16   2   9       15.96       94.78     73.65 o 
 -14   2   9      834.56      727.38     67.55 o 
 -12   2   9     6360.20     6893.77    157.42 o 
 -10   2   9     9361.54     9005.34    183.60 o 
  -8   2   9     1244.56     1290.41     74.74 o 
  -6   2   9    11220.03    10874.33    199.30 o 
  -4   2   9     1403.12     1677.99     92.93 o 
  -2   2   9       44.27        3.92     27.36 o 
   0   2   9      303.58      374.01     36.59 o 
   2   2   9       79.20       93.52     28.45 o 
   4   2   9       31.69      100.52     30.30 o 
   6   2   9     1013.05     1286.20     70.30 o 
   8   2   9      322.30      421.04     53.81 o 
  10   2   9     3249.73     3073.79    114.07 o 
  12   2   9       30.02       77.93     43.43 o 
  14   2   9        8.56      114.18     61.34 o 
  16   2   9     1401.73     1368.33    141.92 o 
  18   2   9     1525.06     1339.73    104.20 o 
  20   2   9      709.13      820.10     83.67 o 
  22   2   9     1050.72      942.00    115.60 o 
  24   2   9      851.65     1159.41    213.78 o 
  26   2   9       55.34      330.89    126.66 o 
 -31   3   9        0.01       89.23     80.08 o 
 -29   3   9       54.00      160.93    131.05 o 
 -27   3   9      124.72      163.37     59.58 o 
 -25   3   9      603.96      806.15     91.07 o 
 -23   3   9      131.85      182.76     61.34 o 
 -21   3   9      953.00      885.95    119.92 o 
 -19   3   9       24.19      123.00     83.28 o 
 -17   3   9      104.24       85.02     74.68 o 
 -15   3   9     6291.33     5818.85    206.45 o 
 -13   3   9     1141.49     1150.89     72.65 o 
 -11   3   9       17.98       26.77     35.96 o 
  -9   3   9     1507.60     1509.59     81.05 o 
  -7   3   9       53.65      112.73     33.82 o 
  -5   3   9     2648.44     2364.58     84.15 o 
  -3   3   9       24.11       37.28     51.55 o 
  -1   3   9     2771.39     2707.20    153.02 o 
   1   3   9      764.90      791.76     90.60 o 
   3   3   9     2198.47     2132.33    168.69 o 
   5   3   9        1.99      -16.15     51.12 o 
   7   3   9      475.66      557.86     85.61 o 
   9   3   9     2417.18     2346.16    144.31 o 
  11   3   9      463.02      415.80     82.41 o 
  13   3   9        8.64      -17.59     52.99 o 
  15   3   9     2057.52     2075.19    148.01 o 
  17   3   9      137.94      154.18     61.62 o 
  19   3   9     3580.28     3583.90    415.38 o 
  21   3   9        8.64      253.78    106.80 o 
  23   3   9      226.58      328.11    108.56 o 
  25   3   9        0.65      266.16    108.67 o 
 -28   4   9       59.30      284.01     66.07 o 
 -26   4   9     1001.21     1001.01    129.30 o 
 -24   4   9      383.06      337.38     74.95 o 
 -22   4   9      385.98      436.35     75.62 o 
 -20   4   9     1792.48     1796.12    156.72 o 
 -18   4   9     1408.39     1533.08    140.63 o 
 -16   4   9     1064.63     1055.98    119.16 o 
 -14   4   9      257.25      375.92     76.50 o 
 -12   4   9      638.11      723.22     68.88 o 
 -10   4   9      166.56      196.17     47.16 o 
  -8   4   9     2074.45     1987.96     89.57 o 
  -6   4   9      182.73      311.09     38.99 o 
  -4   4   9     1526.12     1712.57    153.51 o 
  -2   4   9     5683.41     5214.89    186.88 o 
   0   4   9      461.77      413.60     86.43 o 
   2   4   9     1293.72     1418.01    158.48 o 
   4   4   9     1088.62     1002.83    145.71 o 
   6   4   9      214.62      183.10     95.05 o 
   8   4   9     1047.60      948.63    148.91 o 
  10   4   9      527.68      412.08    119.83 o 
  12   4   9     6238.63     5452.14    280.48 o 
  14   4   9        5.67       59.50     59.50 o 
  16   4   9      675.31      619.37    140.79 o 
  18   4   9      667.75      560.87    132.61 o 
  20   4   9      689.99      763.64    143.38 o 
  22   4   9      291.53      347.15    186.04 o 
 -27   5   9      213.18      326.13     73.11 o 
 -25   5   9     1347.58     1305.93    127.17 o 
 -23   5   9     2405.22     2291.23    157.30 o 
 -21   5   9     1467.34     1350.56    122.09 o 
 -19   5   9     1639.92     1624.71    153.19 o 
 -17   5   9      223.27      194.58     74.62 o 
 -15   5   9      906.73     1095.98    116.68 o 
 -13   5   9     1385.08     1547.12    114.96 o 
 -11   5   9     1279.12     1623.47    125.18 o 
  -9   5   9      206.30      207.07     66.07 o 
  -7   5   9     3394.82     3391.50    171.02 o 
  -5   5   9      308.69      326.46     84.54 o 
  -3   5   9      804.14      778.61    106.24 o 
  -1   5   9      623.65      609.40    120.93 o 
   1   5   9     2414.02     2310.55    180.10 o 
   3   5   9     1379.18     1401.35    223.77 o 
   5   5   9     2441.81     2370.68    242.57 o 
   7   5   9      687.99      724.94    140.79 o 
   9   5   9      689.12      773.74    144.77 o 
  11   5   9        8.34       -3.07    125.76 o 
  13   5   9     2620.17     2638.17    241.35 o 
  15   5   9     3938.87     3937.62    288.52 o 
  17   5   9     4558.74     4196.09    257.21 o 
  19   5   9     4452.18     4242.34    283.69 o 
  21   5   9       49.12      299.43    117.85 o 
 -22   6   9      323.20      541.32    218.41 o 
 -20   6   9       39.55       82.71     91.31 o 
 -18   6   9        5.03       67.99    116.97 o 
 -16   6   9       89.76      125.35    172.82 o 
 -14   6   9       37.63      114.46    119.09 o 
 -12   6   9        0.50       66.00    105.72 o 
 -10   6   9      163.41      151.32    156.35 o 
  -8   6   9      717.74      659.35    105.09 o 
  -6   6   9       99.11       52.45     70.26 o 
  -4   6   9       18.22       95.37     84.02 o 
  -2   6   9      467.75      412.90     96.31 o 
   0   6   9      835.30      883.79    119.36 o 
   2   6   9     1300.66     1127.30    134.47 o 
   4   6   9      824.20      819.38    110.79 o 
   6   6   9        0.71      -20.76     79.74 o 
   8   6   9        1.01       48.60     87.79 o 
  10   6   9      230.32      337.87    109.73 o 
  12   6   9     1098.03     1107.58    168.59 o 
  14   6   9       75.04      193.51     83.66 o 
  16   6   9      250.85      258.94    242.44 o 
 -17   7   9      282.34      554.09    109.43 o 
 -15   7   9       73.90      313.50    132.55 o 
 -13   7   9      250.79      337.51    136.21 o 
 -11   7   9      834.90      893.07    171.69 o 
  -9   7   9       44.38      125.28    111.92 o 
  -7   7   9      521.82      792.29    136.94 o 
  -5   7   9       20.34      106.85     75.07 o 
  -3   7   9        3.24      150.71     90.88 o 
  -1   7   9      921.45      833.57    155.38 o 
   1   7   9       94.85       11.92     98.21 o 
   3   7   9       52.56      107.36     80.25 o 
   5   7   9     1233.00     1045.55    146.55 o 
   7   7   9      613.75      722.15    155.31 o 
   9   7   9      293.24      482.87    152.72 o 
  11   7   9      523.69      701.60    143.64 o 
  -6   8   9      654.57      790.09    252.94 o 
  -4   8   9      426.55      318.02    133.87 o 
  -2   8   9        0.08      -44.35     88.70 o 
   0   8   9       39.45       67.02     99.99 o 
 -32   0  10      499.00     1039.49    247.36 o 
 -30   0  10      171.56      246.07    158.43 o 
 -28   0  10     2436.24     1953.49    323.33 o 
 -26   0  10      228.18      338.63    173.98 o 
 -24   0  10      757.86      551.51    203.02 o 
 -22   0  10     2694.39     2007.94    301.03 o 
 -20   0  10      812.82      680.97    181.63 o 
 -18   0  10       60.66       12.15    192.52 o 
 -16   0  10     1979.51     1929.85    301.16 o 
 -14   0  10       42.86      152.10     84.12 o 
 -12   0  10     1081.59     1023.44     97.25 o 
 -10   0  10     5537.79     5497.74    158.66 o 
  -8   0  10     7749.96     8493.20    198.88 o 
  -6   0  10     9861.54    10800.70    224.05 o 
  -4   0  10      264.78      276.23     52.64 o 
  -2   0  10    20550.84    21486.54    352.67 o 
   0   0  10     4257.18     4817.72    110.92 o 
   2   0  10       60.61       86.41     55.63 o 
   4   0  10      933.67     1098.03     70.39 o 
   6   0  10     4438.31     4601.97    189.60 o 
   8   0  10      776.30      880.89    133.15 o 
  12   0  10     1958.88     1717.66    228.56 o 
  14   0  10     3395.83     3051.98    181.60 o 
  16   0  10     6486.72     5496.23    245.50 o 
  18   0  10     2712.80     2958.14    195.34 o 
  20   0  10     3901.95     3092.04    219.97 o 
  22   0  10     1954.47     1831.34    289.63 o 
  24   0  10        0.30      211.01     87.77 o 
  26   0  10        0.03      323.07    158.94 o 
 -33   1  10       29.40      288.38    127.70 o 
 -31   1  10       44.77      150.69    158.94 o 
 -29   1  10     1349.39     1468.61    206.04 o 
 -27   1  10      332.74      261.44     95.56 o 
 -25   1  10     1957.02     2243.13    185.30 o 
 -23   1  10     1526.16     1262.43    142.96 o 
 -21   1  10      116.32      127.31     88.86 o 
 -19   1  10     2389.60     2808.53    214.94 o 
 -17   1  10      573.37      420.98     94.18 o 
 -15   1  10     2664.74     2618.43    172.74 o 
 -13   1  10     2111.45     2285.85     96.53 o 
 -11   1  10     1099.40     1030.59     74.18 o 
  -9   1  10    15417.48    15309.31    257.76 o 
  -7   1  10      212.64      189.51     37.17 o 
  -5   1  10      216.73      387.78     41.99 o 
  -3   1  10     4292.30     4528.54     93.76 o 
  -1   1  10     1968.17     2188.49     70.79 o 
   1   1  10      562.95      719.94     44.08 o 
   3   1  10    10166.41    10617.42    205.02 o 
   5   1  10     1024.69      942.42     71.47 o 
   7   1  10      843.44     1136.20     90.05 o 
   9   1  10       19.35       25.83     44.21 o 
  11   1  10       75.51       13.10     44.54 o 
  13   1  10     7097.97     6515.04    205.70 o 
  15   1  10      484.24      528.79     76.39 o 
  17   1  10      577.61      729.03     83.78 o 
  19   1  10     3792.22     3231.14    145.23 o 
  21   1  10      141.98      294.74     58.61 o 
  23   1  10      119.80      305.72    105.43 o 
  25   1  10      165.75      278.32     76.11 o 
 -32   2  10      576.34      817.55    150.95 o 
 -30   2  10      102.97      351.12    110.00 o 
 -28   2  10      842.34      788.40    272.12 o 
 -26   2  10      248.26      374.26     98.61 o 
 -24   2  10       14.57       23.43     36.97 o 
 -22   2  10        4.04       17.07     78.89 o 
 -20   2  10      549.59      493.17    109.76 o 
 -18   2  10       60.21       17.06     70.22 o 
 -16   2  10      965.99     1081.38     65.95 o 
 -14   2  10     1366.70     1483.65     79.37 o 
 -12   2  10      885.91      839.79     69.53 o 
 -10   2  10     5727.29     5061.51    135.06 o 
  -8   2  10      309.96      274.46     50.99 o 
  -6   2  10     9084.56     8777.14    194.31 o 
  -4   2  10      102.14       85.29     35.00 o 
  -2   2  10     4207.29     3933.65     92.40 o 
   0   2  10     3978.91     4188.72    101.10 o 
   2   2  10     6384.56     6974.29    149.80 o 
   4   2  10      309.78      308.94     43.59 o 
   6   2  10       78.28       85.69     34.05 o 
   8   2  10     1259.80     1086.69     81.52 o 
  10   2  10     1877.57     1715.53     93.89 o 
  12   2  10     1564.51     1732.89     99.79 o 
  14   2  10     1562.00     1500.37    123.02 o 
  16   2  10      360.40      456.61    125.94 o 
  18   2  10      987.56     1089.38     97.30 o 
  20   2  10      623.14      629.74     90.20 o 
  22   2  10     1236.92     1678.52    197.79 o 
  24   2  10        0.52       68.58     99.25 o 
  26   2  10       15.16      285.69     96.80 o 
 -31   3  10        0.00      153.56     74.28 o 
 -29   3  10      530.90      406.13    139.64 o 
 -27   3  10      770.45      781.12    121.01 o 
 -25   3  10      214.56      291.32     81.18 o 
 -23   3  10      912.24      907.04    127.90 o 
 -21   3  10     2275.23     2283.83    172.08 o 
 -19   3  10      387.04      382.79     89.72 o 
 -17   3  10        1.03      -30.81     61.62 o 
 -15   3  10     2559.61     2612.95    149.46 o 
 -13   3  10      802.83      969.54     75.64 o 
 -11   3  10     5810.29     5522.00    208.91 o 
  -9   3  10     2521.08     2479.26    100.64 o 
  -7   3  10      301.74      391.77     51.98 o 
  -5   3  10     5698.37     5839.19    137.57 o 
  -3   3  10     3185.77     3048.65    118.50 o 
  -1   3  10     2011.62     1915.38    125.83 o 
   1   3  10     1537.55     1992.91    127.45 o 
   3   3  10     3587.54     3512.81    152.65 o 
   5   3  10     1452.42     1446.52    120.78 o 
   7   3  10      689.72      666.10     97.24 o 
   9   3  10      558.91      605.06     94.07 o 
  11   3  10      620.59      653.89     97.89 o 
  13   3  10     2285.29     2530.27    151.83 o 
  15   3  10     8154.94     7078.79    369.03 o 
  17   3  10     2909.61     2638.25    158.93 o 
  19   3  10      526.72      377.04    141.05 o 
  21   3  10      229.51      280.34    164.52 o 
  23   3  10        9.25      201.53     99.43 o 
 -28   4  10       37.82      210.95     74.02 o 
 -26   4  10       26.99      123.42     86.41 o 
 -24   4  10     1885.22     1839.22    138.72 o 
 -22   4  10      355.09      393.00     94.64 o 
 -20   4  10      634.04      593.40    101.52 o 
 -18   4  10       43.96       18.92     96.74 o 
 -16   4  10      240.67      376.51    117.90 o 
 -14   4  10      722.11      750.81     97.93 o 
 -12   4  10     1161.26     1181.97     82.79 o 
 -10   4  10     2319.16     2435.82    104.17 o 
  -8   4  10     1514.92     1446.61     77.78 o 
  -6   4  10     1184.11     1004.58    105.93 o 
  -4   4  10      178.24      271.25     75.07 o 
  -2   4  10     2734.08     2606.58    165.57 o 
   0   4  10      239.21      166.55     71.29 o 
   2   4  10     1723.81     1496.17    175.93 o 
   4   4  10       48.10       57.26     89.04 o 
   6   4  10     1030.78      877.55    147.59 o 
   8   4  10      532.45      375.52    118.11 o 
  10   4  10      423.95      368.02     83.69 o 
  12   4  10     3204.71     2934.90    167.33 o 
  14   4  10      170.53      248.37     89.30 o 
  16   4  10     1192.56     1282.49    126.23 o 
  18   4  10      246.60      261.89    104.97 o 
  20   4  10       77.90      288.18    355.87 o 
  22   4  10      358.58      430.59    114.20 o 
 -25   5  10        0.43       66.06     61.38 o 
 -23   5  10      205.04      295.26     74.76 o 
 -21   5  10      900.49     1000.06    132.87 o 
 -19   5  10     1435.54     1400.95    163.24 o 
 -17   5  10      204.55      225.67     66.33 o 
 -15   5  10      111.63      179.43    110.02 o 
 -13   5  10      612.52      771.98    155.89 o 
 -11   5  10        0.04      -15.27     53.54 o 
  -9   5  10       71.34      120.73     65.48 o 
  -7   5  10       98.80       93.77     75.32 o 
  -5   5  10      354.26      292.00     84.41 o 
  -3   5  10      806.57      810.11    111.29 o 
  -1   5  10     1510.16     1244.03    124.90 o 
   1   5  10      157.93      136.15     79.15 o 
   3   5  10       36.52       87.21     94.30 o 
   5   5  10      850.72     1126.03    167.78 o 
   7   5  10     3417.04     3348.02    307.91 o 
   9   5  10      728.25      589.71    137.45 o 
  11   5  10      129.71        7.13     84.49 o 
  13   5  10     1058.63     1044.67    154.98 o 
  15   5  10        6.44      302.78     99.63 o 
  17   5  10       73.88      222.48    195.63 o 
  19   5  10       43.65      215.36     96.33 o 
 -22   6  10     1347.56     1202.25    149.08 o 
 -20   6  10      953.20     1135.16    188.33 o 
 -18   6  10      116.31       68.61    113.45 o 
 -16   6  10      718.13      893.51    175.49 o 
 -14   6  10      335.98      233.98    175.93 o 
 -12   6  10        0.01      -13.98    101.88 o 
 -10   6  10      108.00      116.29    111.11 o 
  -8   6  10     1056.85     1094.19    127.47 o 
  -6   6  10       22.41      120.73     79.96 o 
  -4   6  10      159.53      158.31     96.50 o 
  -2   6  10       26.62       80.51     71.36 o 
   0   6  10     1098.55      997.18    126.58 o 
   2   6  10      319.02      201.11     88.69 o 
   4   6  10        2.74      -37.05     74.11 o 
   6   6  10        0.04       32.38     87.83 o 
   8   6  10      396.56      514.94    127.42 o 
  10   6  10        0.16       32.43     78.71 o 
  12   6  10      384.28      412.64    141.70 o 
  14   6  10      388.11      557.35    116.83 o 
  16   6  10      651.30      971.38    180.08 o 
 -17   7  10      104.79      464.20    238.81 o 
 -15   7  10      201.02      300.87    174.11 o 
 -13   7  10     1056.17     1065.04    189.79 o 
 -11   7  10      300.32      351.25    164.78 o 
  -9   7  10       38.57      246.63    123.66 o 
  -7   7  10      550.69      586.33    102.22 o 
  -5   7  10      118.13      162.24     78.21 o 
  -3   7  10       84.30       91.73     94.15 o 
  -1   7  10     1190.65     1156.39    175.37 o 
   1   7  10     1954.09     1610.12    162.20 o 
   3   7  10      491.12      516.86    109.81 o 
   5   7  10        0.07      -29.42     78.04 o 
   7   7  10      369.40      354.71     94.19 o 
   9   7  10      196.57      249.65    110.31 o 
  11   7  10      975.89     1096.72    212.88 o 
 -33   1  11      782.09     1215.97    241.53 o 
 -31   1  11        4.73      205.95     91.66 o 
 -29   1  11      163.58      338.19    110.85 o 
 -27   1  11      359.14      406.95    106.02 o 
 -25   1  11      207.60      126.34     95.40 o 
 -23   1  11      174.65      226.08    100.62 o 
 -21   1  11     1239.04      887.53    206.69 o 
 -19   1  11        9.99      -39.54     79.08 o 
 -17   1  11     3175.44     3198.90    174.20 o 
 -15   1  11      640.80      837.78     71.84 o 
 -13   1  11       44.37       62.44     43.53 o 
 -11   1  11      808.19      776.55     70.74 o 
  -9   1  11    12616.34    12408.42    185.07 o 
  -7   1  11        9.25      -10.35     20.70 o 
  -5   1  11    16171.27    17107.00    252.03 o 
  -3   1  11     4517.06     4110.75     89.52 o 
  -1   1  11      557.16      838.85     41.59 o 
   1   1  11     1206.97     1684.92     54.53 o 
   3   1  11     2816.06     2874.63    104.39 o 
   5   1  11     2096.72     2235.87    103.44 o 
   7   1  11     2041.34     2156.57    103.47 o 
   9   1  11     5710.42     5073.78    216.28 o 
  11   1  11     2395.79     2339.36    116.30 o 
  13   1  11     2222.38     1969.33    228.85 o 
  15   1  11     3865.00     3520.85    143.67 o 
  17   1  11       13.59       58.57     52.23 o 
  19   1  11       62.40      266.84     64.74 o 
  21   1  11     1198.84     1099.85    101.22 o 
  23   1  11       34.27      294.89     73.82 o 
  25   1  11      190.90      343.99     84.44 o 
 -32   2  11       39.49      310.81    126.79 o 
 -30   2  11        3.62        4.57    103.57 o 
 -28   2  11      153.94      204.17     90.75 o 
 -26   2  11     3495.15     2836.06    253.98 o 
 -24   2  11     1458.67     1293.80    148.87 o 
 -22   2  11     1277.29     1249.39    140.43 o 
 -20   2  11      483.17      510.74    109.81 o 
 -18   2  11      352.35      340.46     94.45 o 
 -16   2  11     1552.92     1508.58     76.72 o 
 -14   2  11     5133.47     5126.57    145.37 o 
 -12   2  11    10068.75     9258.30    300.30 o 
 -10   2  11      422.03      364.35     57.03 o 
  -8   2  11      577.53      706.60     64.92 o 
  -6   2  11       21.69       59.10     34.42 o 
  -4   2  11    11390.03    11195.24    190.20 o 
  -2   2  11    15041.65    15360.10    212.87 o 
   0   2  11      137.90      243.37     38.67 o 
   2   2  11       36.45      135.99     50.07 o 
   4   2  11       75.54      128.65     36.88 o 
   6   2  11       46.92       69.20     36.79 o 
   8   2  11       50.81      225.20     71.52 o 
  10   2  11      713.96      928.54     88.02 o 
  12   2  11     7178.35     6554.56    180.23 o 
  14   2  11      128.83      284.33     56.82 o 
  16   2  11     4423.90     3802.06    228.48 o 
  18   2  11     3537.64     3056.60    290.50 o 
  20   2  11     1286.12     1346.26    139.59 o 
  22   2  11      565.35      710.78    203.28 o 
  24   2  11      181.61      411.36    126.40 o 
 -31   3  11       88.63      190.80     63.57 o 
 -29   3  11       30.45      103.92     75.64 o 
 -27   3  11      326.51      380.14     97.80 o 
 -25   3  11      678.85      721.67    117.65 o 
 -23   3  11      793.71      832.46    131.49 o 
 -21   3  11       10.95      162.91     76.95 o 
 -19   3  11     1100.36     1099.88    181.57 o 
 -17   3  11        1.78      -25.74     58.73 o 
 -15   3  11     1055.46     1145.61    118.62 o 
 -13   3  11       94.09       99.06     45.10 o 
 -11   3  11      219.63      183.72     50.98 o 
  -9   3  11      182.71      287.66     51.68 o 
  -7   3  11      424.64      388.25     53.49 o 
  -5   3  11      659.71      716.88     82.06 o 
  -3   3  11      166.78      123.86     38.98 o 
  -1   3  11     3763.81     3324.25    130.74 o 
   1   3  11       55.42       59.63     60.80 o 
   3   3  11      378.24      441.88     86.49 o 
   5   3  11      166.12       99.60     47.01 o 
   7   3  11      123.19      109.59     71.08 o 
   9   3  11        9.77      -10.15     56.98 o 
  11   3  11       29.20       83.65     62.39 o 
  13   3  11      460.43      378.25     82.37 o 
  15   3  11       79.15      182.35     64.56 o 
  17   3  11       50.12      208.71     84.22 o 
  19   3  11      472.72      360.66    271.09 o 
  21   3  11        4.53      100.42    136.65 o 
  23   3  11      522.40      899.87    156.04 o 
 -28   4  11        1.18       85.12     76.73 o 
 -26   4  11      928.24      968.31    103.03 o 
 -24   4  11      483.98      546.03    101.08 o 
 -22   4  11     1046.70      907.63    125.36 o 
 -20   4  11      630.40      609.54    115.07 o 
 -18   4  11        4.53      152.17     64.38 o 
 -16   4  11       66.55       99.95     61.47 o 
 -14   4  11       57.07       26.48    100.30 o 
 -12   4  11      392.77      532.13     62.04 o 
 -10   4  11      529.02      611.36    103.84 o 
  -8   4  11     4849.24     4156.70    172.98 o 
  -6   4  11     4386.48     4035.51    173.42 o 
  -4   4  11      791.13      739.99    102.17 o 
  -2   4  11      592.99      684.58     99.69 o 
   0   4  11     1874.30     1610.22    134.42 o 
   2   4  11       90.10       97.80     71.29 o 
   4   4  11      116.60       17.60     91.31 o 
   6   4  11       13.19       65.75     91.14 o 
   8   4  11       11.95       93.32     62.96 o 
  10   4  11     1101.04     1078.70    137.46 o 
  12   4  11      849.58     1039.79    118.90 o 
  14   4  11       73.62       58.52    112.01 o 
  16   4  11      586.27      742.38     98.98 o 
  18   4  11      470.78      644.88    134.51 o 
  20   4  11     2570.35     2871.13    266.57 o 
 -25   5  11      749.36      854.81     98.72 o 
 -23   5  11     1641.23     1702.76    165.33 o 
 -21   5  11       10.53        3.02     72.44 o 
 -19   5  11      374.03      237.65    141.97 o 
 -17   5  11      202.65      187.32    122.09 o 
 -15   5  11     1689.08     1337.50    208.60 o 
 -13   5  11     2578.77     2794.70    250.86 o 
 -11   5  11        0.00       42.28     57.88 o 
  -9   5  11      626.84      709.98     99.72 o 
  -7   5  11      125.91       98.85     73.08 o 
  -5   5  11     4667.84     4230.86    192.67 o 
  -3   5  11      949.31      842.18    143.96 o 
  -1   5  11     1194.98     1325.32    134.23 o 
   1   5  11     2436.40     2214.58    165.04 o 
   3   5  11        8.63       49.93     66.57 o 
   5   5  11     2776.02     3223.70    250.89 o 
   7   5  11     2257.94     2151.51    220.20 o 
   9   5  11       61.73      180.96    109.05 o 
  11   5  11     1793.57     1508.86    193.09 o 
  13   5  11       66.83      149.29    117.33 o 
  15   5  11      570.25      602.34    119.64 o 
  17   5  11      481.68      686.09    140.95 o 
  19   5  11      246.04      359.29    129.77 o 
 -22   6  11       17.19      175.08    105.17 o 
 -20   6  11       56.65      157.39    118.14 o 
 -18   6  11      130.09      161.96    119.74 o 
 -16   6  11        5.19      188.94    123.25 o 
 -14   6  11       52.76       99.98    122.48 o 
 -12   6  11       16.83      148.06    119.81 o 
 -10   6  11      472.10      344.99    135.70 o 
  -8   6  11        0.32       37.67     65.17 o 
  -6   6  11      981.89      863.68    120.95 o 
  -4   6  11        0.44       58.40     77.01 o 
  -2   6  11      501.31      663.33    118.15 o 
   0   6  11        0.87       19.64     66.19 o 
   2   6  11       38.33      106.15     76.87 o 
   4   6  11      942.96      961.28    137.31 o 
   6   6  11      432.36      528.41    200.30 o 
   8   6  11        0.33      105.97    217.80 o 
  10   6  11      110.73      206.74    141.31 o 
  12   6  11     1450.41     1392.30    192.62 o 
  14   6  11      457.73      535.55    121.63 o 
 -15   7  11      191.67       12.86    115.59 o 
 -13   7  11     1047.17     1172.63    198.35 o 
 -11   7  11      331.82      417.91    143.57 o 
  -9   7  11        1.19      -40.03     99.21 o 
  -7   7  11      314.48      213.24    210.41 o 
  -5   7  11       21.88      187.82     79.13 o 
  -3   7  11       79.93       42.92     91.39 o 
  -1   7  11        4.70       -7.55    103.72 o 
   1   7  11      220.28      212.69     88.50 o 
   3   7  11       13.09       55.00     77.54 o 
   5   7  11      225.48      310.87    102.01 o 
   7   7  11       97.53      347.70    109.00 o 
   9   7  11     1319.73     1281.81    192.92 o 
 -32   0  12      867.49     1127.13    231.03 o 
 -30   0  12      410.93      605.96    146.24 o 
 -28   0  12      727.38      561.36    178.65 o 
 -26   0  12     3741.54     3141.29    386.08 o 
 -24   0  12      102.13      113.57    166.72 o 
 -22   0  12     2287.77     2302.00    218.63 o 
 -20   0  12      915.90      733.68    148.48 o 
 -18   0  12     1889.76     2043.74    207.69 o 
 -16   0  12      440.81      494.98    154.54 o 
 -14   0  12     1504.44     1298.06    118.45 o 
 -12   0  12      709.42      640.37     79.35 o 
 -10   0  12     1593.16     1490.79    100.66 o 
  -8   0  12      916.25     1150.11     88.99 o 
  -6   0  12    11506.44    11909.23    250.34 o 
  -4   0  12     2018.21     2759.75    109.78 o 
  -2   0  12     6844.34     7094.85    174.67 o 
   0   0  12      169.02      231.82     36.63 o 
   2   0  12     8529.82     7763.84    156.90 o 
   4   0  12      155.04      149.45     33.08 o 
   6   0  12     1411.92     1859.84     84.12 o 
   8   0  12      163.32      155.28     75.59 o 
  10   0  12       79.79       57.30     71.62 o 
  12   0  12      331.84      136.29    140.02 o 
  14   0  12       29.64      141.21     84.32 o 
  16   0  12      321.77      440.67    111.43 o 
  18   0  12     2280.27     1981.77    187.97 o 
  20   0  12     2607.08     3215.94    217.61 o 
  22   0  12      264.34      326.26     91.53 o 
  24   0  12      841.30      963.28    130.86 o 
 -31   1  12        0.05      234.50    226.75 o 
 -29   1  12        0.29      164.28    116.16 o 
 -27   1  12      211.19      375.35     98.88 o 
 -25   1  12     1926.16     1654.16    164.90 o 
 -23   1  12      513.49      479.10    115.34 o 
 -21   1  12      467.60      409.75    147.51 o 
 -19   1  12       24.06      -41.05     82.10 o 
 -17   1  12      645.06      600.44    106.35 o 
 -15   1  12       12.55      -14.20     43.21 o 
 -13   1  12      113.17      101.67     49.51 o 
 -11   1  12      125.40       99.05     36.42 o 
  -9   1  12      435.80      418.16     50.84 o 
  -7   1  12     4782.21     4513.50    148.32 o 
  -5   1  12        0.01        5.33     28.27 o 
  -3   1  12     5772.16     6175.89    115.36 o 
  -1   1  12      191.53      178.01     26.18 o 
   1   1  12     1034.77     1127.93     69.90 o 
   3   1  12     2545.69     2485.71     88.53 o 
   5   1  12      151.45      212.93     51.38 o 
   7   1  12      211.63      264.51     55.72 o 
   9   1  12     6401.32     5509.54    185.75 o 
  11   1  12     1841.88     1738.59    111.60 o 
  13   1  12       16.73       57.54     52.14 o 
  15   1  12        9.33      116.50     78.52 o 
  17   1  12      234.12      313.45     66.84 o 
  19   1  12      681.87      734.51     87.81 o 
  21   1  12        7.28       64.81     50.67 o 
  23   1  12      209.76      520.72    174.11 o 
 -30   2  12      122.22      343.77     91.11 o 
 -28   2  12      349.41      383.39     90.46 o 
 -26   2  12       16.60      121.26     78.86 o 
 -24   2  12     2090.14     1995.24    297.39 o 
 -22   2  12     1061.21      916.14    128.01 o 
 -20   2  12     2432.20     2394.77    173.52 o 
 -18   2  12      214.90      203.56     87.71 o 
 -16   2  12        2.45       95.45     52.17 o 
 -14   2  12      180.97      235.32     53.13 o 
 -12   2  12     1053.54      858.89     77.78 o 
 -10   2  12      681.86      765.23     73.47 o 
  -8   2  12      397.08      446.25     76.61 o 
  -6   2  12      622.60      574.53     57.40 o 
  -4   2  12     1422.45     1611.04     78.63 o 
  -2   2  12        1.40        9.66     29.52 o 
   0   2  12      153.24      211.53     35.93 o 
   2   2  12     1791.53     2197.43    104.83 o 
   4   2  12      267.29      365.85     39.22 o 
   6   2  12      528.34      676.65     89.75 o 
   8   2  12       29.41       67.27     44.20 o 
  10   2  12      729.41      905.17     92.25 o 
  12   2  12     3516.39     3143.32    172.45 o 
  14   2  12      397.92      416.57     96.10 o 
  16   2  12      707.83      706.06    100.12 o 
  18   2  12      656.87      501.66    167.29 o 
  20   2  12      529.80      637.40     92.22 o 
  22   2  12      949.97      908.18    151.47 o 
  24   2  12       89.37      125.21     99.98 o 
 -29   3  12       49.48      106.08     75.60 o 
 -27   3  12      691.91      775.39    117.64 o 
 -25   3  12     1357.26     1237.00    173.18 o 
 -23   3  12      272.78      351.43     89.45 o 
 -21   3  12       31.95      -30.12     60.24 o 
 -19   3  12       42.50       86.47     68.71 o 
 -17   3  12     1356.69     1275.17    131.36 o 
 -15   3  12      680.81      877.31    109.15 o 
 -13   3  12       15.95       66.94     48.48 o 
 -11   3  12      574.16      567.30     70.47 o 
  -9   3  12     1900.74     1964.46     95.49 o 
  -7   3  12      613.62      711.24     63.49 o 
  -5   3  12        0.00       58.76     44.58 o 
  -3   3  12     1192.40     1290.66     99.75 o 
  -1   3  12     6365.26     5786.08    173.60 o 
   1   3  12      548.06      391.32     71.72 o 
   3   3  12     1483.71     1559.95    131.92 o 
   5   3  12      150.90      141.10     80.05 o 
   7   3  12      294.23      258.85     80.56 o 
   9   3  12       81.18       44.42     68.49 o 
  11   3  12      130.48      125.03     68.15 o 
  13   3  12      135.74      151.44     64.54 o 
  15   3  12      187.78      344.92     85.03 o 
  17   3  12      808.95      863.34    112.80 o 
  19   3  12     2023.16     1958.15    170.76 o 
  21   3  12      132.28      126.03    156.35 o 
 -28   4  12      233.46      109.97     74.79 o 
 -26   4  12      481.63      529.43     79.31 o 
 -24   4  12      239.69      321.34     87.87 o 
 -22   4  12       37.65       71.72     81.56 o 
 -20   4  12      357.88      546.60     95.07 o 
 -18   4  12      138.60      420.75    138.71 o 
 -16   4  12      342.06      445.05     76.17 o 
 -14   4  12     2981.93     2724.62    149.43 o 
 -12   4  12     3128.58     3044.91    183.12 o 
 -10   4  12      201.91      306.89     77.63 o 
  -8   4  12       57.53      153.36     69.55 o 
  -6   4  12     2898.43     2495.83    166.15 o 
  -4   4  12     1743.54     1613.00    136.53 o 
  -2   4  12       85.01       59.25     94.45 o 
   0   4  12     1043.48     1033.32    120.72 o 
   2   4  12      355.59      341.13     92.73 o 
   4   4  12      551.70      661.20    136.78 o 
   6   4  12     3380.79     3178.13    178.39 o 
   8   4  12      899.19     1008.43    123.58 o 
  10   4  12      927.16      915.73    118.15 o 
  12   4  12      847.52     1163.31    134.85 o 
  14   4  12      862.46      935.84    118.62 o 
  16   4  12      144.15      322.54     76.59 o 
  18   4  12     2040.00     1922.44    222.05 o 
  20   4  12      200.56      307.78    113.63 o 
 -25   5  12        3.21      236.28     87.50 o 
 -23   5  12      427.40      703.43    164.32 o 
 -21   5  12       44.38      159.75    127.66 o 
 -19   5  12      202.51      100.80    124.55 o 
 -17   5  12      190.94      257.28    133.55 o 
 -15   5  12       44.13      -47.57     95.14 o 
 -13   5  12     1323.90     1348.74    238.29 o 
 -11   5  12      182.30      189.78    112.61 o 
  -9   5  12      771.76      803.16    142.49 o 
  -7   5  12     4221.14     3936.25    202.78 o 
  -5   5  12     6859.11     5976.56    229.02 o 
  -3   5  12       38.45       58.41     84.92 o 
  -1   5  12       15.69       89.43     71.73 o 
   1   5  12      253.39      210.66     83.87 o 
   3   5  12     1086.91     1033.55    134.24 o 
   5   5  12        8.29       21.23     98.59 o 
   7   5  12      786.98     1042.12    173.21 o 
   9   5  12     1037.64     1071.52    187.34 o 
  11   5  12      374.31      378.94    137.81 o 
  13   5  12       81.82      141.09     89.95 o 
  15   5  12      299.70      485.06    218.84 o 
  17   5  12      276.66      282.06    109.91 o 
 -20   6  12      205.24      396.32    148.31 o 
 -18   6  12      210.17      165.02    124.85 o 
 -16   6  12      209.62      198.02    129.04 o 
 -14   6  12        1.38       35.93    117.43 o 
 -12   6  12     1091.76     1070.83    191.36 o 
 -10   6  12        3.57      165.39    106.26 o 
  -8   6  12      994.53      950.64    117.31 o 
  -6   6  12     1564.10     1484.59    147.93 o 
  -4   6  12      340.92      300.65     92.60 o 
  -2   6  12       97.76      163.38    102.67 o 
   0   6  12       63.76      123.89     84.54 o 
   2   6  12       13.01       16.44     77.60 o 
   4   6  12        4.19      -32.97     80.56 o 
   6   6  12       31.31       39.15    158.94 o 
   8   6  12     1140.72     1002.83    346.93 o 
  10   6  12      314.47      638.85    174.50 o 
  12   6  12      138.88      121.27     99.67 o 
  14   6  12       36.04      243.91    100.82 o 
 -15   7  12       13.93       51.10    120.86 o 
 -13   7  12       52.66      111.47    162.57 o 
 -11   7  12      599.39      883.69    182.29 o 
  -9   7  12        0.32      -50.24    100.47 o 
  -7   7  12       74.11      193.52    102.01 o 
  -5   7  12      140.71      246.06     81.62 o 
  -3   7  12      327.10      334.65     91.33 o 
  -1   7  12        3.40      118.16     99.24 o 
   1   7  12      358.71      403.98    102.36 o 
   3   7  12        6.70       32.67     80.73 o 
   5   7  12        0.00       13.39     76.05 o 
   7   7  12        7.07      -39.56     79.12 o 
 -31   1  13      357.10      809.72    151.13 o 
 -29   1  13        0.20       97.77    100.22 o 
 -27   1  13     2705.54     2308.69    193.86 o 
 -25   1  13     1981.68     1844.55    169.50 o 
 -23   1  13      216.37      157.95     68.14 o 
 -21   1  13      413.62      411.29    105.19 o 
 -19   1  13      445.64      448.97    144.75 o 
 -17   1  13     1308.09     1456.75     90.71 o 
 -15   1  13        3.50      -31.90     63.81 o 
 -13   1  13     1184.97     1306.98    107.41 o 
 -11   1  13     1000.22     1063.72     84.49 o 
  -9   1  13     3110.94     2857.54     95.75 o 
  -7   1  13       25.48       21.27     32.40 o 
  -5   1  13     2100.61     2167.06     75.10 o 
  -3   1  13     3670.99     3864.43     92.10 o 
  -1   1  13     1529.72     1704.18     58.00 o 
   1   1  13     8383.97     7663.43    142.59 o 
   3   1  13      113.30      168.52     31.50 o 
   5   1  13     3431.78     3178.53    123.53 o 
   7   1  13     2809.28     2640.39    122.31 o 
   9   1  13       72.93       45.13     62.72 o 
  11   1  13     4633.52     3970.19    145.03 o 
  13   1  13        0.96      154.99     55.36 o 
  15   1  13      648.64      331.64    154.30 o 
  17   1  13      722.08      764.07     89.20 o 
  19   1  13      151.22      323.46     64.55 o 
  21   1  13       11.84      286.44     66.37 o 
  23   1  13      163.88      269.65     97.30 o 
 -30   2  13       73.68      211.43     86.26 o 
 -28   2  13        7.33       84.70     71.28 o 
 -26   2  13      149.97      173.73     78.21 o 
 -24   2  13     3845.31     3375.76    212.58 o 
 -22   2  13      911.16      766.99    120.89 o 
 -20   2  13       83.03       25.98     81.80 o 
 -18   2  13     2894.73     2286.40    183.89 o 
 -16   2  13      281.91      540.51     76.17 o 
 -14   2  13     2486.55     2594.83    115.66 o 
 -12   2  13      420.21      466.96     66.04 o 
 -10   2  13     2272.40     2077.13    118.60 o 
  -8   2  13     2644.94     2582.25    100.74 o 
  -6   2  13       10.42       70.71     38.21 o 
  -4   2  13        0.72       -0.96     37.51 o 
  -2   2  13      247.45      283.54     46.38 o 
   0   2  13     1083.95      972.87     56.67 o 
   2   2  13       27.46       46.14     35.54 o 
   4   2  13     1361.32     1601.42     65.12 o 
   6   2  13     7895.36     7272.69    234.43 o 
   8   2  13      259.29      374.62    109.36 o 
  10   2  13     1381.51     1448.51    161.50 o 
  12   2  13     1034.43      997.95    122.45 o 
  14   2  13      833.58      767.08    108.55 o 
  16   2  13     3588.52     3429.87    187.24 o 
  18   2  13        1.01      170.38    119.98 o 
  20   2  13       44.93       91.90     66.00 o 
  22   2  13       83.29      442.32    150.52 o 
 -29   3  13      615.15      690.42    120.87 o 
 -27   3  13        0.46       84.12    116.39 o 
 -25   3  13        0.11       97.49     69.06 o 
 -23   3  13      166.36      386.11     96.07 o 
 -21   3  13      273.58      356.67     90.77 o 
 -19   3  13      514.46      644.79    105.75 o 
 -17   3  13      183.63      171.62    117.46 o 
 -15   3  13     3024.23     2672.93    155.97 o 
 -13   3  13      206.51      175.87     49.45 o 
 -11   3  13        0.77       11.48     50.19 o 
  -9   3  13      170.77      243.98     49.14 o 
  -7   3  13      307.57      406.76     72.47 o 
  -5   3  13      255.54      309.43     75.13 o 
  -3   3  13        0.09      -20.51     41.02 o 
  -1   3  13     1488.07     1378.31     93.65 o 
   1   3  13       15.93        3.71     60.52 o 
   3   3  13      199.06       97.17     66.13 o 
   5   3  13       26.36       -1.49     62.72 o 
   7   3  13     4683.46     3997.80    189.09 o 
   9   3  13      647.85      696.35    108.53 o 
  11   3  13      645.66      695.13    105.05 o 
  13   3  13      163.78      212.65     76.20 o 
  15   3  13      113.14      245.62     73.20 o 
  17   3  13       58.34      183.16    101.30 o 
  19   3  13       48.87      215.15     56.57 o 
  21   3  13       32.50      185.18     90.14 o 
 -28   4  13      181.62      308.38     89.94 o 
 -26   4  13        0.00       40.36     66.53 o 
 -24   4  13      195.55      255.74     90.29 o 
 -22   4  13      975.82     1106.47    217.49 o 
 -20   4  13      155.54      119.99    117.63 o 
 -18   4  13      448.84      471.71     84.22 o 
 -16   4  13        5.86       20.11     74.23 o 
 -14   4  13      783.44      906.95    164.83 o 
 -12   4  13     5875.95     5403.77    202.27 o 
 -10   4  13       30.01      136.18     67.71 o 
  -8   4  13     2037.69     1822.87    162.73 o 
  -6   4  13       57.13        8.79     68.90 o 
  -4   4  13      398.47      406.06    114.41 o 
  -2   4  13      107.78       56.03     47.45 o 
   0   4  13       14.93       67.10     74.15 o 
   2   4  13      809.57      620.68    111.97 o 
   4   4  13      619.55      653.78    141.45 o 
   6   4  13      123.85      252.68     81.51 o 
   8   4  13     1670.91     1774.81    156.38 o 
  10   4  13      331.74      359.37     83.76 o 
  12   4  13       64.69      160.69     66.57 o 
  14   4  13      250.30      316.64     77.98 o 
  16   4  13      447.70      532.93     93.09 o 
  18   4  13      568.26      935.03    159.90 o 
 -25   5  13      943.67      910.47    180.28 o 
 -23   5  13       67.52       58.64    206.91 o 
 -21   5  13      258.74      184.10    152.72 o 
 -19   5  13      158.51      268.22    137.22 o 
 -17   5  13      278.70      261.76    142.60 o 
 -15   5  13      981.33     1026.51    177.69 o 
 -13   5  13      126.15        1.28    103.54 o 
 -11   5  13       37.99      101.80    107.21 o 
  -9   5  13       38.30       44.75     67.48 o 
  -7   5  13      162.65      187.21     76.58 o 
  -5   5  13     1152.36     1041.90    126.38 o 
  -3   5  13       12.81       74.00     72.63 o 
  -1   5  13      127.20      152.72     77.40 o 
   1   5  13      373.25      277.45     90.69 o 
   3   5  13        0.34       82.71     79.74 o 
   5   5  13       54.04       73.79     98.41 o 
   7   5  13      959.45     1078.33    176.84 o 
   9   5  13      527.87      358.41    125.50 o 
  11   5  13      315.80      511.90    141.67 o 
  13   5  13        1.80      213.55    105.23 o 
  15   5  13      434.19      467.31    123.57 o 
 -20   6  13      123.24      236.66    136.71 o 
 -18   6  13      243.67       84.27    124.55 o 
 -16   6  13      341.26      509.99    148.46 o 
 -14   6  13       13.11      -63.07    126.14 o 
 -12   6  13     1286.07     1303.70    195.07 o 
 -10   6  13      472.87      654.24    196.54 o 
  -8   6  13      493.96      504.93     95.73 o 
  -6   6  13     2740.96     2962.68    249.91 o 
  -4   6  13      250.69      263.67     83.31 o 
  -2   6  13      285.78      325.67    114.12 o 
   0   6  13       60.72      109.84     77.92 o 
   2   6  13      570.60      611.40    112.85 o 
   4   6  13        0.67       11.80     75.42 o 
   6   6  13     1133.73     1365.03    167.66 o 
   8   6  13       12.17      195.54    179.30 o 
  10   6  13     2038.11     1979.90    231.03 o 
  12   6  13      666.86     1001.51    192.91 o 
 -13   7  13       22.06       -9.89    250.60 o 
 -11   7  13      476.46      549.53    175.15 o 
  -9   7  13      264.45      198.99     97.70 o 
  -7   7  13      251.86      236.29    177.87 o 
  -5   7  13      142.98      246.11     83.73 o 
  -3   7  13       17.31       46.10     67.35 o 
  -1   7  13       92.30      124.81     97.66 o 
   1   7  13      790.92      911.36    136.85 o 
   3   7  13       45.99      275.39     92.17 o 
   5   7  13        1.18       26.52    107.88 o 
 -32   0  14     1222.55     1242.77    257.47 o 
 -30   0  14       33.87      167.24    130.42 o 
 -28   0  14      425.88      815.21    204.84 o 
 -26   0  14     1531.59     1467.84    274.59 o 
 -24   0  14      925.84      871.21    234.92 o 
 -22   0  14      589.51      292.88    121.02 o 
 -20   0  14      197.58      323.70    118.11 o 
 -18   0  14    12816.80    12072.77    532.06 o 
 -16   0  14     3582.71     1690.83    205.88 o 
 -14   0  14      254.94      298.21     69.20 o 
 -12   0  14       53.91      110.27     56.25 o 
 -10   0  14     2036.60     2210.75    120.00 o 
  -8   0  14     1960.75     2108.59    120.49 o 
  -6   0  14       61.48      114.06     49.39 o 
  -4   0  14     4984.44     4473.78    146.69 o 
  -2   0  14       43.90       61.17     37.20 o 
   0   0  14     6537.65     6305.98    145.49 o 
   2   0  14     1599.70     1689.06    122.34 o 
   4   0  14    15753.73    16153.17    303.54 o 
   6   0  14     5306.70     5128.43    226.16 o 
   8   0  14      487.17      676.25    185.39 o 
  10   0  14     3636.14     3329.87    241.14 o 
  12   0  14       65.34       68.36     87.30 o 
  14   0  14      415.50      690.18    120.15 o 
  16   0  14      294.57      468.70    109.55 o 
  18   0  14       33.46      140.55     80.33 o 
  20   0  14      357.88      574.50    131.07 o 
  22   0  14      204.94      213.52     85.17 o 
 -31   1  14     1826.33     2261.40    272.90 o 
 -29   1  14        3.12      188.09    160.50 o 
 -27   1  14      165.75      310.66     80.68 o 
 -25   1  14      806.10      781.69    154.17 o 
 -23   1  14      505.32      337.29    101.46 o 
 -21   1  14      293.39      193.28    108.70 o 
 -19   1  14        8.65      -38.56     77.11 o 
 -17   1  14      837.89      821.95     81.09 o 
 -15   1  14     2852.24     2699.94    121.51 o 
 -13   1  14        0.73      -20.14     45.13 o 
 -11   1  14      112.71       67.01     36.04 o 
  -9   1  14       76.78       80.12     37.67 o 
  -7   1  14      861.40      779.85     58.83 o 
  -5   1  14     1440.01     1543.45     96.37 o 
  -3   1  14     3343.28     3343.82     87.62 o 
  -1   1  14       69.51      125.49     28.17 o 
   1   1  14      406.06      386.20     47.39 o 
   3   1  14        2.98       68.67     38.68 o 
   5   1  14      130.48      200.74     42.25 o 
   7   1  14     2203.27     2356.36    120.07 o 
   9   1  14      554.56      586.68     76.24 o 
  11   1  14      232.19       88.87     76.38 o 
  13   1  14      670.94      830.51     88.41 o 
  15   1  14       17.24      116.28     55.58 o 
  17   1  14       14.24       75.30     55.52 o 
  19   1  14      151.46      482.79     96.62 o 
  21   1  14      738.96     1048.22    113.95 o 
 -30   2  14      201.27      459.58     99.22 o 
 -28   2  14      637.89      795.12    112.68 o 
 -26   2  14      336.44      341.88     90.01 o 
 -24   2  14       29.37      141.15     75.64 o 
 -22   2  14      415.27      671.78    179.06 o 
 -20   2  14     2199.62     2352.61    174.27 o 
 -18   2  14      315.29      233.12    114.46 o 
 -16   2  14       24.57       81.83     80.20 o 
 -14   2  14     5823.46     5423.71    178.93 o 
 -12   2  14     1747.10     1705.02    103.03 o 
 -10   2  14     3243.28     2834.75    118.30 o 
  -8   2  14      654.98      698.28     67.09 o 
  -6   2  14     4216.62     4057.76    119.63 o 
  -4   2  14      319.78      307.83     51.37 o 
  -2   2  14        0.38       -1.20     33.44 o 
   0   2  14     1583.76     1655.69     81.14 o 
   2   2  14       29.73       28.26     42.91 o 
   4   2  14     1179.86     1095.95    120.08 o 
   6   2  14     1950.14     2047.97    151.30 o 
   8   2  14       13.75      -28.05     56.11 o 
  10   2  14       69.29       69.71     77.01 o 
  12   2  14      805.00      766.63    162.73 o 
  14   2  14      190.75      241.11     75.33 o 
  16   2  14      139.62      286.88     95.97 o 
  18   2  14       66.79      317.08     75.04 o 
  20   2  14       16.93      207.24     59.54 o 
 -29   3  14        1.27      305.47    104.08 o 
 -27   3  14     3478.05     2803.23    209.97 o 
 -25   3  14      104.78      191.39     73.50 o 
 -23   3  14      105.85      223.57     76.28 o 
 -21   3  14      234.36      350.49    168.91 o 
 -19   3  14      230.51      234.68    102.37 o 
 -17   3  14      415.18      494.29     91.63 o 
 -15   3  14     9294.74     8108.99    253.80 o 
 -13   3  14     1519.72     1742.04     96.15 o 
 -11   3  14      252.63      286.02     55.50 o 
  -9   3  14      565.50      620.68     93.51 o 
  -7   3  14      826.69      758.49    100.73 o 
  -5   3  14      791.70      886.71    107.62 o 
  -3   3  14      704.48      889.93    110.12 o 
  -1   3  14      281.18      352.32     65.93 o 
   1   3  14       26.30      -27.92     55.84 o 
   3   3  14      570.78      419.78     70.29 o 
   5   3  14      795.58      681.86    112.76 o 
   7   3  14     3795.65     3666.92    257.69 o 
   9   3  14     1908.28     1839.97    157.29 o 
  11   3  14       37.88       78.86     73.41 o 
  13   3  14      697.16      681.04    104.81 o 
  15   3  14        0.00      124.95     61.03 o 
  17   3  14      367.13      356.80     75.21 o 
  19   3  14       58.70      234.09     60.08 o 
 -26   4  14      124.84      176.29     92.46 o 
 -24   4  14     1299.43     1448.62    237.61 o 
 -22   4  14       69.64      153.88     70.62 o 
 -20   4  14      243.62      230.23     68.90 o 
 -18   4  14     1081.65      935.60    172.53 o 
 -16   4  14      122.50      164.24    120.03 o 
 -14   4  14        6.80      102.53    106.41 o 
 -12   4  14      509.98      553.81     83.83 o 
 -10   4  14      329.72      319.39     85.29 o 
  -8   4  14      520.27      580.47     97.77 o 
  -6   4  14       25.69       82.60     70.77 o 
  -4   4  14      124.76       67.69     56.29 o 
  -2   4  14       45.16       25.44     59.12 o 
   0   4  14     2356.38     2278.59    168.81 o 
   2   4  14       78.32      111.58     80.49 o 
   4   4  14     1438.18     1403.47    145.42 o 
   6   4  14     1371.25      894.97    217.41 o 
   8   4  14      826.49      996.18    136.23 o 
  10   4  14     1107.11     1108.95    135.26 o 
  12   4  14       51.17       42.61     94.16 o 
  14   4  14      185.36      312.70     84.22 o 
  16   4  14     1451.90     1512.16    145.24 o 
  18   4  14        6.55       94.00    101.25 o 
 -23   5  14      242.24      270.98    148.01 o 
 -21   5  14      134.19      129.39    123.27 o 
 -19   5  14      196.86      116.44    118.26 o 
 -17   5  14      835.64      847.26    165.72 o 
 -15   5  14      145.21      284.08    115.38 o 
 -13   5  14     1090.04     1088.66    214.30 o 
 -11   5  14     1385.35     1413.75    192.76 o 
  -9   5  14      107.65      133.11    126.35 o 
  -7   5  14       64.67       28.32     67.45 o 
  -5   5  14     1225.43     1054.73    131.73 o 
  -3   5  14      152.90      252.61     84.34 o 
  -1   5  14     1325.72     1152.21    138.50 o 
   1   5  14      268.01      272.06     92.32 o 
   3   5  14      153.90      129.72     84.33 o 
   5   5  14     1519.03     1568.80    151.38 o 
   7   5  14     5648.87     4644.04    289.70 o 
   9   5  14     4870.79     4601.56    325.45 o 
  11   5  14     1651.21     1713.14    547.75 o 
  13   5  14      197.77      420.30    120.53 o 
  15   5  14      480.80      574.01    130.27 o 
 -20   6  14       59.26      291.25    135.40 o 
 -18   6  14      683.89      669.17    173.62 o 
 -16   6  14     1110.20     1441.49    215.15 o 
 -14   6  14     1897.51     2138.96    243.02 o 
 -12   6  14      106.97      294.28    108.33 o 
 -10   6  14       45.27      177.78    309.07 o 
  -8   6  14      443.18      602.19     99.00 o 
  -6   6  14        0.76       73.90     83.55 o 
  -4   6  14       78.08      148.19     72.10 o 
  -2   6  14       85.39       52.78     68.84 o 
   0   6  14     1886.46     1767.18    175.13 o 
   2   6  14      841.60      784.22    126.66 o 
   4   6  14       26.94       -1.62     82.86 o 
   6   6  14      710.19      545.97    148.67 o 
   8   6  14      128.83      433.14    125.50 o 
  10   6  14      414.89      652.47    141.40 o 
 -11   7  14      243.37      271.57    129.02 o 
  -9   7  14      453.31      650.20    152.34 o 
  -7   7  14      210.48      237.57    141.44 o 
  -5   7  14     1363.63     1486.50    155.72 o 
  -3   7  14       32.86       90.88     76.61 o 
  -1   7  14      673.36      852.26    198.87 o 
   1   7  14       77.64      114.40     80.76 o 
 -31   1  15      488.90      808.95    187.21 o 
 -29   1  15      526.05      630.56    104.80 o 
 -27   1  15        6.97      101.21    103.49 o 
 -25   1  15        4.16       59.18    119.34 o 
 -23   1  15      178.83      255.40     96.52 o 
 -21   1  15     1354.45     1358.11    150.23 o 
 -19   1  15      233.17      265.04     99.18 o 
 -17   1  15    10845.56     9703.09    230.33 o 
 -15   1  15     2928.37     2739.07    147.60 o 
 -13   1  15      203.92      187.96     62.17 o 
 -11   1  15        1.58       20.04     39.31 o 
  -9   1  15        0.99       10.66     37.69 o 
  -7   1  15      508.12      557.50     54.27 o 
  -5   1  15     4460.34     4344.75    107.50 o 
  -3   1  15      804.69      919.18     56.29 o 
  -1   1  15     3391.95     3374.83     81.23 o 
   1   1  15      112.13      138.11     36.63 o 
   3   1  15     4419.66     4361.88     99.82 o 
   5   1  15     1567.73     1782.73     75.35 o 
   7   1  15     5382.33     4687.32    157.51 o 
   9   1  15      540.35      716.70     84.44 o 
  11   1  15      135.40      299.60     69.54 o 
  13   1  15       13.72       38.29     63.67 o 
  15   1  15      985.85     1086.74    125.60 o 
  17   1  15      306.43      268.29    138.99 o 
  19   1  15      718.72     1095.54    127.79 o 
  21   1  15      728.49      893.83    110.96 o 
 -30   2  15       48.07      336.99     87.02 o 
 -28   2  15       87.98      330.24     81.62 o 
 -26   2  15      678.32      756.26    139.87 o 
 -24   2  15        0.14      103.71     86.91 o 
 -22   2  15       65.11      217.66     96.47 o 
 -20   2  15     2251.44     2475.96    179.47 o 
 -18   2  15     2265.21     2474.19    168.24 o 
 -16   2  15     1465.66     1719.49    167.42 o 
 -14   2  15     9895.40     8336.45    209.14 o 
 -12   2  15      203.62      109.55     86.64 o 
 -10   2  15     1847.94     1691.40     95.27 o 
  -8   2  15      612.27      781.97     71.27 o 
  -6   2  15      759.29      786.84     71.16 o 
  -4   2  15        4.15       21.93     37.11 o 
  -2   2  15     5111.70     5092.71    140.52 o 
   0   2  15       42.37      141.67     39.95 o 
   2   2  15      570.50      628.08     71.52 o 
   4   2  15     4834.28     4564.63    195.79 o 
   6   2  15      102.84       37.86     68.83 o 
   8   2  15     9848.28     8487.67    274.36 o 
  10   2  15     3998.97     3874.69    264.38 o 
  12   2  15       56.65      -16.38     99.97 o 
  14   2  15      499.18      677.11    103.62 o 
  16   2  15      381.22      414.20    118.84 o 
  18   2  15      101.26      246.16    118.72 o 
  20   2  15      310.35      294.35    108.22 o 
 -29   3  15      419.08      247.51     88.45 o 
 -27   3  15      538.92      610.99    106.36 o 
 -25   3  15      155.08      334.70    135.79 o 
 -23   3  15       30.05      162.95     71.35 o 
 -21   3  15        7.11      111.69    122.25 o 
 -19   3  15      104.26      157.81     80.59 o 
 -17   3  15     3880.05     3213.27    171.55 o 
 -15   3  15       20.88      143.52     53.88 o 
 -13   3  15      921.69     1017.42     86.73 o 
 -11   3  15      113.77      146.21     70.41 o 
  -9   3  15        0.72        3.67     50.36 o 
  -7   3  15     2783.52     2741.65    165.86 o 
  -5   3  15      137.51       92.66     61.04 o 
  -3   3  15      768.43      631.23     85.09 o 
  -1   3  15      144.99      149.96     51.68 o 
   1   3  15      170.49      157.14     55.69 o 
   3   3  15      609.76      596.13     91.08 o 
   5   3  15       30.64       -1.74     61.83 o 
   7   3  15      667.37      692.64    111.26 o 
   9   3  15     2427.47     2204.13    187.73 o 
  11   3  15      107.56      248.01     92.31 o 
  13   3  15      340.37      539.45     92.50 o 
  15   3  15       26.30      194.34     68.16 o 
  17   3  15       14.38       81.88     61.62 o 
  19   3  15       98.18      259.38     65.45 o 
 -26   4  15      113.13      230.19    176.73 o 
 -24   4  15      704.34      972.44    182.13 o 
 -22   4  15      487.17      454.91    127.04 o 
 -20   4  15      492.61      536.43    275.75 o 
 -18   4  15     1784.56     1683.39    213.02 o 
 -16   4  15      993.07     1020.75    176.13 o 
 -14   4  15     1396.64     1245.84    189.27 o 
 -12   4  15        0.49       87.08     57.88 o 
 -10   4  15     1589.52     1609.25    143.01 o 
  -8   4  15       56.66       84.35     70.22 o 
  -6   4  15       18.67       17.80     89.21 o 
  -4   4  15      577.62      422.09     95.68 o 
  -2   4  15     1424.14     1519.97    123.16 o 
   0   4  15      464.90      399.63     79.14 o 
   2   4  15     1307.14     1335.44    152.99 o 
   4   4  15      341.27      440.06     87.67 o 
   6   4  15      125.82       71.06     73.77 o 
   8   4  15      410.67      520.72    103.05 o 
  10   4  15     4305.36     3736.64    209.85 o 
  12   4  15      626.09      683.61    108.58 o 
  14   4  15       65.44      167.51    104.32 o 
  16   4  15       44.95      360.01     77.02 o 
 -23   5  15       30.03      217.31    114.79 o 
 -21   5  15       75.02       84.48    115.14 o 
 -19   5  15      543.99      669.82    142.46 o 
 -17   5  15     4733.33     4498.27    388.54 o 
 -15   5  15     2963.20     3597.09    436.51 o 
 -13   5  15       20.24       96.94    248.27 o 
 -11   5  15     1694.08     1404.40    194.65 o 
  -9   5  15      391.66      372.83     89.54 o 
  -7   5  15      680.16      656.48    114.06 o 
  -5   5  15     3860.19     3699.00    210.04 o 
  -3   5  15       85.55       54.96     70.55 o 
  -1   5  15       16.31       76.71     53.23 o 
   1   5  15     1729.05     1315.49    146.08 o 
   3   5  15      923.25     1048.46    132.27 o 
   5   5  15      616.68      663.10    114.23 o 
   7   5  15     2495.31     2458.67    257.99 o 
   9   5  15      515.20      821.12    168.20 o 
  11   5  15      910.20      748.12    166.69 o 
  13   5  15      232.47      244.97    117.74 o 
 -18   6  15      161.43       12.99    125.63 o 
 -16   6  15      719.11      786.62    164.19 o 
 -14   6  15      754.86      619.30    150.77 o 
 -12   6  15      779.68     1022.42    175.09 o 
 -10   6  15       29.17      121.06     94.67 o 
  -8   6  15      407.84      544.70     95.47 o 
  -6   6  15       17.63      251.32     82.65 o 
  -4   6  15       31.06       78.72     72.65 o 
  -2   6  15      123.67      160.55     77.73 o 
   0   6  15      430.44      529.43    116.15 o 
   2   6  15      237.33      276.86     98.62 o 
   4   6  15      770.41      828.11    160.72 o 
   6   6  15     1831.22     1955.60    198.93 o 
   8   6  15        3.37       59.80     81.48 o 
  -5   7  15      196.06      257.74     81.95 o 
 -30   0  16      727.92     1042.34    235.43 o 
 -28   0  16        1.93      288.59    134.57 o 
 -26   0  16      937.28      863.43    223.77 o 
 -24   0  16     1584.20     1130.50    244.25 o 
 -22   0  16      110.93      410.71    176.84 o 
 -20   0  16     1690.71     1649.33    235.82 o 
 -18   0  16     1961.94     1942.79    194.14 o 
 -16   0  16     4680.21     4364.35    176.51 o 
 -14   0  16     7120.53     6062.01    505.16 o 
 -12   0  16     1030.12     1053.14    108.22 o 
 -10   0  16     1018.28      973.36    100.50 o 
  -8   0  16    18084.36    16210.98    341.47 o 
  -6   0  16     4085.35     3762.27    147.29 o 
  -4   0  16     5272.05     5330.96    168.99 o 
  -2   0  16     1462.27     1544.56     93.75 o 
   0   0  16       43.38      135.36     38.88 o 
   2   0  16     1142.30     1419.36    109.53 o 
   4   0  16     1998.18     2303.01    130.67 o 
   6   0  16    29203.58    24206.43   2094.93 o 
   8   0  16     5404.83     4718.34    235.67 o 
  10   0  16     4321.57     3684.66    211.65 o 
  12   0  16       27.36       67.33     80.48 o 
  14   0  16      802.93      836.21    130.60 o 
  16   0  16       92.63      260.29     78.50 o 
  18   0  16      295.77      911.80    132.42 o 
  20   0  16      510.67     1078.90    227.66 o 
 -29   1  16      507.27      480.98     81.28 o 
 -27   1  16      127.48      342.36    104.22 o 
 -25   1  16       24.48      181.49     71.95 o 
 -23   1  16        0.58      160.07     93.89 o 
 -21   1  16     1927.55     1967.19    168.12 o 
 -19   1  16      427.48      396.23     98.11 o 
 -17   1  16     8971.50     7926.43    242.74 o 
 -15   1  16       49.14       36.78     60.92 o 
 -13   1  16     4584.43     3834.68    126.94 o 
 -11   1  16      458.84      464.65     56.48 o 
  -9   1  16     1137.09     1223.47     75.41 o 
  -7   1  16       39.11       80.47     36.17 o 
  -5   1  16     4835.28     4623.65    113.49 o 
  -3   1  16        0.02      119.75     31.89 o 
  -1   1  16      776.96      960.24     71.89 o 
   1   1  16       33.71       51.21     34.29 o 
   3   1  16     3446.18     3538.61     92.55 o 
   5   1  16      229.13      280.13     46.80 o 
   7   1  16       34.96       52.51     50.86 o 
   9   1  16     4895.73     4589.73    207.19 o 
  11   1  16      323.35      241.98    127.04 o 
  13   1  16      553.64      486.07    106.67 o 
  15   1  16       58.34      147.97     67.22 o 
  17   1  16      165.20      183.79     62.29 o 
  19   1  16       81.51      153.65     65.87 o 
 -28   2  16        5.77      287.09     81.51 o 
 -26   2  16      114.86      411.12     80.60 o 
 -24   2  16      112.98      335.46     84.40 o 
 -22   2  16       16.04      212.94     76.19 o 
 -20   2  16     1217.96     1245.44    139.57 o 
 -18   2  16        0.04      101.35    104.51 o 
 -16   2  16       43.09      315.85    120.53 o 
 -14   2  16     2051.91     1889.42    155.42 o 
 -12   2  16      346.88      392.55     65.39 o 
 -10   2  16       90.53       91.80     50.14 o 
  -8   2  16     1714.83     1645.17     95.25 o 
  -6   2  16       10.18       70.26     54.24 o 
  -4   2  16      205.71      136.80     61.37 o 
  -2   2  16     2144.69     2226.31    117.96 o 
   0   2  16     2220.10     2151.51    110.29 o 
   2   2  16     1393.17     1410.98     95.73 o 
   4   2  16      302.17      360.99     62.65 o 
   6   2  16      220.63      146.22     82.15 o 
   8   2  16     3558.15     3033.82    189.25 o 
  10   2  16      223.79      115.22     61.76 o 
  12   2  16        4.07      110.42     88.12 o 
  14   2  16       38.67       75.54     57.03 o 
  16   2  16      965.78      937.76    122.25 o 
  18   2  16      110.54      288.44     72.09 o 
 -27   3  16      162.10      202.69     71.87 o 
 -25   3  16       30.03      261.30    144.34 o 
 -23   3  16      463.84      583.22     93.05 o 
 -21   3  16     2949.30     2546.46    188.84 o 
 -19   3  16     4894.81     4480.59    227.39 o 
 -17   3  16    10388.42     9337.71    288.73 o 
 -15   3  16     2557.29     2632.91    311.67 o 
 -13   3  16       78.35      170.16     83.50 o 
 -11   3  16     1639.90     1541.58    164.87 o 
  -9   3  16      321.08      352.04     84.90 o 
  -7   3  16     5082.46     4421.45    189.24 o 
  -5   3  16       96.99       59.23     72.08 o 
  -3   3  16     1551.67     1589.10    119.27 o 
  -1   3  16       12.36       69.85     49.84 o 
   1   3  16     1205.24     1122.75    104.39 o 
   3   3  16     2113.63     2175.96    150.26 o 
   5   3  16      915.00      866.72    120.58 o 
   7   3  16        7.07       90.56     71.20 o 
   9   3  16     7167.08     5164.13    732.37 o 
  11   3  16      188.36      226.59     79.36 o 
  13   3  16      206.89      349.86     76.16 o 
  15   3  16      166.26      294.61     77.25 o 
  17   3  16        0.71      233.34     64.56 o 
 -24   4  16      243.10      303.63    234.14 o 
 -22   4  16      994.29     1002.26    350.30 o 
 -20   4  16      865.10     1140.00    192.65 o 
 -18   4  16       14.31        7.58     88.49 o 
 -16   4  16      662.81      415.47    125.24 o 
 -14   4  16     1307.82     1032.87    257.99 o 
 -12   4  16     3613.97     3709.67    185.63 o 
 -10   4  16      212.70      236.21    110.99 o 
  -8   4  16     1515.87     1313.66    132.41 o 
  -6   4  16      883.20      823.82    114.48 o 
  -4   4  16     3850.38     3579.91    191.20 o 
  -2   4  16     3978.48     3525.58    163.89 o 
   0   4  16      464.98      418.95     81.14 o 
   2   4  16       94.48      109.65     61.75 o 
   4   4  16      251.21      386.10     81.25 o 
   6   4  16     3623.54     3484.44    201.55 o 
   8   4  16     2824.86     3295.22    214.79 o 
  10   4  16       19.80      193.87     79.37 o 
  12   4  16       36.09      198.83    105.66 o 
  14   4  16     1139.96     1335.36    142.55 o 
 -21   5  16      601.25      845.34    166.24 o 
 -19   5  16      232.95      312.15    243.34 o 
 -17   5  16        5.60       45.95     92.74 o 
 -15   5  16       17.48       15.29    212.36 o 
 -13   5  16      146.36      126.36    192.13 o 
 -11   5  16       76.35      154.34     96.05 o 
  -9   5  16       40.27      216.05     74.12 o 
  -7   5  16        0.25      173.16     74.17 o 
  -5   5  16      433.85      410.78     92.89 o 
  -3   5  16      178.36      127.06     72.66 o 
  -1   5  16      547.13      695.61    124.51 o 
   1   5  16      924.18      882.86    115.11 o 
   3   5  16     1298.42     1416.70    188.10 o 
   5   5  16       94.89       16.68     71.59 o 
   7   5  16       30.69      190.27    128.11 o 
   9   5  16       32.68      140.91    199.78 o 
  11   5  16       23.67      121.61    109.49 o 
 -16   6  16       35.04      156.21    112.49 o 
 -14   6  16      333.55      371.51    117.83 o 
 -12   6  16      122.42      282.71    106.09 o 
 -10   6  16        7.25      169.86     97.29 o 
  -8   6  16      111.26      304.77    109.89 o 
  -6   6  16      689.53      637.38    117.45 o 
  -4   6  16     2950.26     2979.61    208.26 o 
  -2   6  16     1279.38     1390.37    156.15 o 
   0   6  16        2.61      138.52     70.36 o 
   2   6  16       35.70       58.46     80.47 o 
   4   6  16      225.34      261.78    101.30 o 
   6   6  16     3944.68     3815.69    257.46 o 
 -29   1  17      144.90      272.74     74.93 o 
 -27   1  17      148.52      180.57     69.13 o 
 -25   1  17      149.91      136.77    129.71 o 
 -23   1  17     1044.28     1151.72    133.46 o 
 -21   1  17     2160.29     2250.61    215.61 o 
 -19   1  17     5907.23     5046.14    266.06 o 
 -17   1  17      187.22      231.10     53.75 o 
 -15   1  17     5622.70     4642.48    244.42 o 
 -13   1  17     1709.20     1593.21    100.39 o 
 -11   1  17     1199.39     1088.15     88.75 o 
  -9   1  17     2789.79     2699.24    116.94 o 
  -7   1  17      767.66      876.36    102.00 o 
  -5   1  17      648.69      818.05     61.03 o 
  -3   1  17       52.77       66.90     39.76 o 
  -1   1  17      416.20      497.02     64.71 o 
   1   1  17      242.17      317.36     55.97 o 
   3   1  17      171.38      263.53     40.38 o 
   5   1  17      106.45       99.77     60.69 o 
   7   1  17    12815.93    11403.64    325.19 o 
   9   1  17       48.07      128.60     77.42 o 
  11   1  17      136.13      295.00     83.34 o 
  13   1  17     1200.12     1534.27    179.97 o 
  15   1  17       41.18      336.57     77.65 o 
  17   1  17      104.24      338.84     81.60 o 
 -28   2  17      232.90      611.34     94.96 o 
 -26   2  17        1.88      254.61     68.02 o 
 -24   2  17      332.36      507.70     86.88 o 
 -22   2  17      684.09      721.59    107.84 o 
 -20   2  17      471.65      495.36    143.04 o 
 -18   2  17      977.72     1219.41    130.73 o 
 -16   2  17     1858.90     1684.42    177.95 o 
 -14   2  17      836.91      729.96     94.99 o 
 -12   2  17     1360.22     1551.98    108.95 o 
 -10   2  17     2844.59     2391.73    111.02 o 
  -8   2  17     8005.92     6891.98    221.25 o 
  -6   2  17    12089.25    10747.21    390.18 o 
  -4   2  17     6153.73     5477.06    175.82 o 
  -2   2  17      423.45      628.77    101.38 o 
   0   2  17     1010.73      984.80     84.04 o 
   2   2  17      387.62      490.83     66.70 o 
   4   2  17     8190.09     7464.76    186.24 o 
   6   2  17     6760.31     5489.50    279.01 o 
   8   2  17     1740.29     1803.99    160.80 o 
  10   2  17       85.06      233.18     76.51 o 
  12   2  17      404.19      556.11    134.01 o 
  14   2  17      280.84      517.09     91.02 o 
  16   2  17      400.25      918.52    119.86 o 
 -27   3  17       21.92      194.52     87.77 o 
 -25   3  17        0.93      161.18    122.51 o 
 -23   3  17        1.98      176.74     66.46 o 
 -21   3  17       14.88      244.15     85.11 o 
 -19   3  17       32.47      -15.90     87.49 o 
 -17   3  17     2985.33     3169.86    262.15 o 
 -15   3  17     1252.66     1266.61    229.99 o 
 -13   3  17      492.96      513.25     86.05 o 
 -11   3  17      220.19      289.91     78.67 o 
  -9   3  17      126.52      141.63     74.05 o 
  -7   3  17      220.71      308.11     83.38 o 
  -5   3  17      564.18      618.99    105.37 o 
  -3   3  17      237.56      256.82     68.12 o 
  -1   3  17      253.95      265.71     65.06 o 
   1   3  17        0.28       48.73     55.12 o 
   3   3  17      324.73      308.24     61.81 o 
   5   3  17       68.84        2.88     64.12 o 
   7   3  17       70.51      106.85     75.63 o 
   9   3  17        1.03       36.30     51.02 o 
  11   3  17        2.80       51.45     63.15 o 
  13   3  17       73.29      141.95     65.03 o 
  15   3  17      614.01      701.35    112.57 o 
 -24   4  17       35.14      172.87    112.37 o 
 -22   4  17        5.97       84.10     87.25 o 
 -20   4  17      217.79      236.08    109.74 o 
 -18   4  17       27.26      155.42    108.90 o 
 -16   4  17      655.90      630.37    133.38 o 
 -14   4  17      176.34      307.02    151.04 o 
 -12   4  17      283.87      376.71    121.95 o 
 -10   4  17     5607.91     4779.85    210.26 o 
  -8   4  17       28.54      -41.64     83.27 o 
  -6   4  17     3113.13     2903.14    188.46 o 
  -4   4  17     2539.88     2524.46    177.00 o 
  -2   4  17        6.83       66.12     69.63 o 
   0   4  17     1638.84     1836.14    138.62 o 
   2   4  17      299.29      337.26     65.83 o 
   4   4  17     4868.05     4216.84    182.13 o 
   6   4  17     1723.28     1849.18    148.33 o 
   8   4  17       69.66       84.12    102.58 o 
  10   4  17        0.59      198.71     84.12 o 
  12   4  17        0.01      195.47     81.58 o 
 -21   5  17     2434.64     2689.54    280.75 o 
 -19   5  17      713.41      801.38    158.63 o 
 -17   5  17        0.29      106.71    107.54 o 
 -15   5  17      496.57      674.58    145.74 o 
 -13   5  17      553.73      625.44    147.84 o 
 -11   5  17      637.20      789.16    155.56 o 
  -9   5  17      205.45      279.29     76.00 o 
  -7   5  17      298.53      303.62     84.56 o 
  -5   5  17      361.08      386.75    154.40 o 
  -3   5  17        0.11      101.54     67.43 o 
  -1   5  17      168.67      190.66     66.06 o 
   1   5  17      677.91      671.07    107.63 o 
   3   5  17       89.45      130.44     75.86 o 
   5   5  17       56.01      180.02     85.90 o 
   7   5  17     2283.15     2339.45    209.32 o 
   9   5  17       46.99      109.18    112.93 o 
 -14   6  17        1.05      129.78    106.79 o 
 -12   6  17     2250.31     2087.30    247.60 o 
 -10   6  17       18.16       39.98    207.56 o 
  -8   6  17     1021.75     1080.96    181.33 o 
  -6   6  17     1073.23     1135.65    136.31 o 
  -4   6  17     2234.33     2198.84    186.63 o 
  -2   6  17      413.44      352.86     89.40 o 
   0   6  17       31.94       34.18     63.03 o 
   2   6  17      718.04      780.76    119.35 o 
 -28   0  18       30.29      301.29    140.28 o 
 -26   0  18      432.28      389.19    120.05 o 
 -24   0  18     1435.21     1234.99    224.29 o 
 -22   0  18      140.01       47.09     83.49 o 
 -20   0  18      421.85      766.04    145.93 o 
 -18   0  18      409.68      470.51    127.88 o 
 -16   0  18     1280.96     1179.64    132.04 o 
 -14   0  18     2102.52     1886.05    136.68 o 
 -12   0  18     4272.60     3840.64    166.75 o 
 -10   0  18     1325.57     1388.20    119.12 o 
  -8   0  18    11241.29    10250.55    265.51 o 
  -6   0  18    27923.16    25814.48    476.23 o 
  -4   0  18      218.33      415.98     83.75 o 
  -2   0  18        2.83       23.64     67.23 o 
   0   0  18     4781.69     4325.91    222.60 o 
   2   0  18      146.04      188.79     58.02 o 
   4   0  18    16826.10    14833.34    343.03 o 
   6   0  18      399.44      760.79     96.83 o 
   8   0  18       38.74      289.16     92.18 o 
  10   0  18      179.33      395.90     96.53 o 
  12   0  18      356.98      167.50    110.20 o 
  14   0  18      219.82      227.40    110.72 o 
  16   0  18     4667.04      915.55    174.50 o 
 -29   1  18       16.75      335.67     83.57 o 
 -27   1  18        0.48      201.58    117.38 o 
 -25   1  18      134.38      341.30     80.87 o 
 -23   1  18       11.98      137.24     79.19 o 
 -21   1  18      571.69      813.46    126.34 o 
 -19   1  18      206.65       79.96     96.05 o 
 -17   1  18      345.62      310.44     63.32 o 
 -15   1  18      555.39      596.54     72.38 o 
 -13   1  18      333.98      337.43     91.43 o 
 -11   1  18      491.76      577.48     85.75 o 
  -9   1  18        3.93       53.45     44.21 o 
  -7   1  18      229.42      250.77     60.96 o 
  -5   1  18       31.97       78.53     41.42 o 
  -3   1  18      282.49      333.67     67.49 o 
  -1   1  18       14.19       88.06     46.04 o 
   1   1  18      567.28      663.84     85.40 o 
   3   1  18       15.67       65.07     50.64 o 
   5   1  18       92.85      174.96     68.90 o 
   7   1  18     4586.38     4063.77    210.13 o 
   9   1  18     2046.05     1943.60    169.94 o 
  11   1  18        0.32      128.97     64.10 o 
  13   1  18       91.86      195.69     73.59 o 
  15   1  18       33.31      191.57     69.94 o 
  17   1  18      143.02      363.56     79.67 o 
 -28   2  18      271.98      465.42     91.06 o 
 -26   2  18      495.58      582.56     96.43 o 
 -24   2  18      186.08      467.31     85.90 o 
 -22   2  18      577.54      938.90    115.20 o 
 -20   2  18       33.83      141.77     73.81 o 
 -18   2  18        0.44      230.35     71.57 o 
 -16   2  18     1388.53     1517.00    165.22 o 
 -14   2  18        2.00      113.87     49.09 o 
 -12   2  18       20.63      209.00     54.61 o 
 -10   2  18      361.57      302.63     64.83 o 
  -8   2  18     1898.91     2019.55    140.64 o 
  -6   2  18      347.39      560.25    120.19 o 
  -4   2  18      552.46      593.30     80.77 o 
  -2   2  18      319.11      298.40     64.40 o 
   0   2  18       13.13       72.89     43.87 o 
   2   2  18     1727.51     1688.52    106.25 o 
   4   2  18      343.99      316.84     75.11 o 
   6   2  18      270.75      271.26     87.11 o 
   8   2  18        6.14       31.31     54.82 o 
  10   2  18       13.74      142.23     92.07 o 
  12   2  18       34.87      108.79     55.29 o 
  14   2  18       96.45      181.86     65.41 o 
  16   2  18      133.71      428.17    122.58 o 
 -25   3  18      186.73      292.16    106.09 o 
 -23   3  18        9.89      196.24     92.43 o 
 -21   3  18     1242.62     1182.36    169.36 o 
 -19   3  18      330.35      139.31     93.09 o 
 -17   3  18     1933.61     2408.16    238.55 o 
 -15   3  18     2508.74     2411.76    228.72 o 
 -13   3  18      333.63      270.20     69.09 o 
 -11   3  18     1791.91     2025.92    155.67 o 
  -9   3  18        0.31      -31.99     63.99 o 
  -7   3  18      335.47      342.64     88.42 o 
  -5   3  18      164.20      217.39     67.27 o 
  -3   3  18      497.15      527.23     83.38 o 
  -1   3  18      241.48      321.19     88.54 o 
   1   3  18       10.21       45.08     46.39 o 
   3   3  18      946.63     1016.64     92.02 o 
   5   3  18     2918.80     2967.58    138.32 o 
   7   3  18       42.85      161.01     76.55 o 
   9   3  18      605.20      842.23    123.92 o 
  11   3  18       39.17      226.19     80.10 o 
  13   3  18      940.17     1062.69    161.25 o 
 -22   4  18      194.25      379.80    115.46 o 
 -20   4  18     1330.41     1023.54    165.59 o 
 -18   4  18     1460.15     1573.17    199.52 o 
 -16   4  18       72.74      170.88    257.34 o 
 -14   4  18     2079.12     1781.86    300.65 o 
 -12   4  18      293.39      390.95    153.11 o 
 -10   4  18     5404.01     4844.26    381.28 o 
  -8   4  18     2578.50     2106.30    165.93 o 
  -6   4  18     3526.32     3468.01    195.00 o 
  -4   4  18     1517.62     1670.19    156.05 o 
  -2   4  18        6.96       24.93    119.98 o 
   0   4  18       93.33       84.63     72.68 o 
   2   4  18        2.97      122.66     47.91 o 
   4   4  18     4402.87     4139.60    164.15 o 
   6   4  18     1221.07     1272.14    126.83 o 
   8   4  18      126.13       63.21     73.72 o 
  10   4  18       51.27      222.62     82.67 o 
 -19   5  18     1243.50     1283.00    198.18 o 
 -17   5  18       13.84      170.35    113.44 o 
 -15   5  18      160.49      324.60    119.27 o 
 -13   5  18       54.76      -30.60     71.82 o 
 -11   5  18      598.43      718.08    146.30 o 
  -9   5  18     1407.41     1348.54    137.49 o 
  -7   5  18      320.60      310.06     84.57 o 
  -5   5  18      664.68      768.61    112.17 o 
  -3   5  18      212.60      209.78     79.59 o 
  -1   5  18       47.72       82.06     68.73 o 
   1   5  18     1855.71     1861.60    144.89 o 
   3   5  18      997.08     1110.57    115.66 o 
   5   5  18      314.93      332.43    118.69 o 
   7   5  18      134.87      161.37     84.62 o 
 -10   6  18      975.27     1193.82    188.69 o 
  -8   6  18     1130.06      989.50    170.63 o 
  -6   6  18     4055.13     3601.27    228.77 o 
  -4   6  18      378.38      503.36    201.54 o 
  -2   6  18      676.22      940.26    189.54 o 
 -27   1  19       72.31      517.03     89.69 o 
 -25   1  19      119.44      488.93     90.88 o 
 -23   1  19      223.67      281.36    119.96 o 
 -21   1  19      459.33      642.87    124.13 o 
 -19   1  19      245.23      248.56    104.28 o 
 -17   1  19      235.88      302.71     63.84 o 
 -15   1  19       44.39       72.68     47.56 o 
 -13   1  19      488.89      556.61     69.19 o 
 -11   1  19      237.24      336.63     56.42 o 
  -9   1  19      285.83      377.06     60.66 o 
  -7   1  19        7.29       46.69     40.11 o 
  -5   1  19       88.66      164.63     43.45 o 
  -3   1  19       54.66      177.12     56.86 o 
  -1   1  19     1643.38     1675.06    145.36 o 
   1   1  19     1469.87     1407.60    115.76 o 
   3   1  19        8.34       31.93     66.95 o 
   5   1  19        6.86      103.80     58.36 o 
   7   1  19     1333.46     1367.95    120.10 o 
   9   1  19        0.15       -1.46     59.34 o 
  11   1  19       35.34      210.94    121.04 o 
  13   1  19      308.49      423.83    119.39 o 
  15   1  19        0.86      153.16    107.34 o 
 -26   2  19      109.79      264.41     76.73 o 
 -24   2  19      357.91      384.75     78.55 o 
 -22   2  19      486.60      661.67    117.72 o 
 -20   2  19       59.36      186.60     67.35 o 
 -18   2  19       90.31      380.02     99.24 o 
 -16   2  19      433.91      363.26    110.25 o 
 -14   2  19     1553.72     1415.44    133.11 o 
 -12   2  19      224.20      219.30     70.68 o 
 -10   2  19     2446.09     2186.92    206.16 o 
  -8   2  19     8195.29     7353.61    214.90 o 
  -6   2  19     1647.21     1779.58    129.42 o 
  -4   2  19       28.19       67.43     50.74 o 
  -2   2  19      282.73      400.29     72.18 o 
   0   2  19       12.79       36.14     48.89 o 
   2   2  19      739.83      620.28     85.84 o 
   4   2  19     1383.34     1328.34    121.09 o 
   6   2  19      145.55      435.83     80.83 o 
   8   2  19      113.49      294.82     89.11 o 
  10   2  19      286.80      427.27     90.81 o 
  12   2  19        5.12       90.29    118.82 o 
  14   2  19     1282.09     1895.23    172.07 o 
 -25   3  19        0.94      136.18     87.43 o 
 -23   3  19      714.26      668.56    133.02 o 
 -21   3  19        1.51      148.78     86.98 o 
 -19   3  19      294.93      363.89    193.43 o 
 -17   3  19     3845.12     3309.07    263.68 o 
 -15   3  19       49.92       27.36    131.59 o 
 -13   3  19       92.18      206.39     65.34 o 
 -11   3  19      873.28      892.06    115.26 o 
  -9   3  19       49.58       83.49     67.55 o 
  -7   3  19      120.44      241.14     64.55 o 
  -5   3  19     1019.40     1003.86    106.12 o 
  -3   3  19     1255.11     1160.83    134.73 o 
  -1   3  19       49.64      110.22     66.59 o 
   1   3  19      504.10      479.95     67.27 o 
   3   3  19      356.65      205.46     70.22 o 
   5   3  19      697.78      867.16    149.91 o 
   7   3  19      212.01      174.55     57.39 o 
   9   3  19      688.88     1053.87    134.89 o 
  11   3  19      333.48      429.42     95.55 o 
 -22   4  19      498.15      735.09    175.80 o 
 -20   4  19      235.28      220.09    116.68 o 
 -18   4  19      511.29      669.89    147.53 o 
 -16   4  19      393.45      417.37    120.17 o 
 -14   4  19        6.32       81.54    158.69 o 
 -12   4  19      227.54       12.16    159.20 o 
 -10   4  19      902.39     1161.04    130.06 o 
  -8   4  19     1906.81     2015.92    164.41 o 
  -6   4  19     1078.73     1172.00    131.50 o 
  -4   4  19        4.15      147.97     70.69 o 
  -2   4  19        2.57       37.58     64.73 o 
   0   4  19       15.15      123.88     58.15 o 
   2   4  19      973.71     1042.84     95.85 o 
   4   4  19      478.61      437.03     68.97 o 
   6   4  19      143.77      242.80     71.82 o 
   8   4  19       39.51       56.06     58.70 o 
 -17   5  19     1086.59     1269.48    192.25 o 
 -15   5  19        1.73      241.04    104.38 o 
 -13   5  19       24.85      241.92     96.87 o 
 -11   5  19       87.16      -46.97    213.14 o 
  -9   5  19      963.46      825.29    111.52 o 
  -7   5  19      451.99      451.62     94.33 o 
  -5   5  19      270.25      473.22    190.61 o 
  -3   5  19       63.16       96.64     67.32 o 
  -1   5  19        1.36      107.16     72.73 o 
   1   5  19       10.55      120.03     55.93 o 
   3   5  19      676.53      830.32    109.17 o 
 -26   0  20     1881.86     1560.66    270.44 o 
 -24   0  20       15.57       95.16    127.57 o 
 -22   0  20     2539.06     2836.41    287.94 o 
 -20   0  20     2009.09     1957.38    202.97 o 
 -18   0  20      230.62      502.12     81.53 o 
 -16   0  20       13.49      210.23    143.39 o 
 -14   0  20       69.30      138.09    103.81 o 
 -12   0  20        4.87      133.24     57.49 o 
 -10   0  20     5627.45     5142.57    191.37 o 
  -8   0  20      319.69      519.39     77.75 o 
  -6   0  20      677.19      785.64    126.96 o 
  -4   0  20     2752.11     2277.39    192.51 o 
  -2   0  20     4108.83     3652.51    211.40 o 
   0   0  20     1184.19     1299.74    158.74 o 
   2   0  20     1056.46     1175.60    157.67 o 
   4   0  20     3976.60     3355.89    158.33 o 
   6   0  20      851.41     1209.33    229.21 o 
   8   0  20      269.01      285.22    119.79 o 
  10   0  20      334.56      504.06    153.50 o 
  12   0  20       17.86      309.07    124.20 o 
 -25   1  20      288.50      490.80    100.46 o 
 -23   1  20      149.41      342.68     75.50 o 
 -21   1  20       11.75      125.56     74.67 o 
 -19   1  20      392.45      525.85     98.07 o 
 -17   1  20      391.14      608.56     99.63 o 
 -15   1  20     1615.85     1615.71    128.16 o 
 -13   1  20     1431.86     1523.84    102.88 o 
 -11   1  20       55.80      177.05     51.24 o 
  -9   1  20      122.08      153.60     48.28 o 
  -7   1  20      352.83      370.13     64.76 o 
  -5   1  20      825.42      969.84    143.25 o 
  -3   1  20      291.94      374.49     86.26 o 
  -1   1  20      262.23      202.39     74.49 o 
   1   1  20       31.03       33.68     64.25 o 
   3   1  20       12.68      101.43     54.72 o 
   5   1  20      522.16      534.64     80.37 o 
   7   1  20       46.87      190.95     57.90 o 
   9   1  20       38.45      108.48     48.11 o 
  11   1  20      469.47      659.97     98.65 o 
  13   1  20       66.05      348.60     77.34 o 
 -24   2  20      182.60      420.79     79.20 o 
 -22   2  20      140.10      386.87     94.79 o 
 -20   2  20      185.62      172.48     82.26 o 
 -18   2  20      236.32      323.89    110.19 o 
 -16   2  20      264.42      239.55     95.73 o 
 -14   2  20      603.73      659.88    121.62 o 
 -12   2  20      326.57      456.15     81.63 o 
 -10   2  20      488.30      641.36     86.15 o 
  -8   2  20      795.58      790.84     93.08 o 
  -6   2  20      463.87      573.72    151.74 o 
  -4   2  20        1.70       44.44     54.00 o 
  -2   2  20      736.59      567.78    131.26 o 
   0   2  20        6.32      -29.24     58.48 o 
   2   2  20       82.07       94.18     51.75 o 
   4   2  20        1.77      115.58    106.29 o 
   6   2  20       10.52      102.19     59.21 o 
   8   2  20       37.64      139.32     53.21 o 
  10   2  20      192.51      335.88     86.39 o 
  12   2  20       47.22      131.06     71.30 o 
 -23   3  20       11.54      296.71    133.40 o 
 -21   3  20     1978.75     1920.78    219.67 o 
 -19   3  20     2291.18     1807.67    210.42 o 
 -17   3  20     2317.78     2252.45    353.15 o 
 -15   3  20     1973.57     1949.96    211.62 o 
 -13   3  20      329.07      418.22     82.11 o 
 -11   3  20      515.92      725.45    103.52 o 
  -9   3  20      108.69      315.72    105.46 o 
  -7   3  20        7.16       94.72     53.12 o 
  -5   3  20     1414.32     1548.13    125.95 o 
  -3   3  20      156.02      161.07     64.50 o 
  -1   3  20      860.27      837.06    126.09 o 
   1   3  20       42.38       17.86     82.89 o 
   3   3  20        1.41       29.24     48.02 o 
   5   3  20      332.98      369.59     83.05 o 
   7   3  20       66.89      186.90     89.63 o 
   9   3  20        6.83       79.76     60.41 o 
 -20   4  20      854.70      934.11    168.15 o 
 -18   4  20       79.79      122.43     97.91 o 
 -16   4  20        7.36      163.14    113.57 o 
 -14   4  20       14.09       95.59     77.66 o 
 -12   4  20       10.43      264.75    100.49 o 
 -10   4  20     1047.60     1211.16    128.71 o 
  -8   4  20      854.78      936.14    169.68 o 
  -6   4  20     1458.22     1326.29    142.26 o 
  -4   4  20      467.10      529.79     91.29 o 
  -2   4  20       76.54      148.13     68.15 o 
   0   4  20       42.15      146.50     56.31 o 
   2   4  20        2.63       89.09     48.22 o 
   4   4  20        5.93      197.51     60.77 o 
   6   4  20      834.06      969.26    111.57 o 
 -13   5  20        9.06       42.53     90.57 o 
 -11   5  20      152.32      210.52     92.05 o 
  -9   5  20       18.33      120.41     86.05 o 
  -7   5  20       43.72      192.55     76.08 o 
  -5   5  20       81.53      114.69     70.69 o 
  -3   5  20      516.69      784.32    134.52 o 
  -1   5  20       46.99       67.66     67.18 o 
   1   5  20      266.66      380.26     98.80 o 
 -25   1  21      524.51      788.76    111.50 o 
 -23   1  21        0.21      147.22     76.20 o 
 -21   1  21       77.08      307.04     74.72 o 
 -19   1  21       47.03      284.58     77.57 o 
 -17   1  21       49.16       35.04    125.77 o 
 -15   1  21      769.24      921.82     85.20 o 
 -13   1  21      887.17     1036.93    135.42 o 
 -11   1  21       20.49       95.52     55.60 o 
  -9   1  21      994.62      894.14     94.46 o 
  -7   1  21     1225.81      960.85    120.40 o 
  -5   1  21      738.48      933.92    121.52 o 
  -3   1  21      831.82     1065.87    124.86 o 
  -1   1  21      295.81      358.33     87.00 o 
   1   1  21       89.74       66.46     94.95 o 
   3   1  21        0.58      110.53     53.82 o 
   5   1  21       81.30      222.60     61.23 o 
   7   1  21      177.36      203.09     53.22 o 
   9   1  21      620.27      879.53    151.58 o 
  11   1  21      139.52      452.06    113.57 o 
 -24   2  21       71.89      206.23    117.20 o 
 -22   2  21      190.37      312.65    210.28 o 
 -20   2  21     1826.66     1843.15    204.97 o 
 -18   2  21      136.25      221.72     95.80 o 
 -16   2  21       74.68      311.37    172.04 o 
 -14   2  21       86.79      121.88    112.75 o 
 -12   2  21      546.26      762.98    126.02 o 
 -10   2  21      101.43      128.83     56.07 o 
  -8   2  21      702.64      644.20     86.12 o 
  -6   2  21     1813.16     1658.33    126.98 o 
  -4   2  21      572.06      612.80    117.26 o 
  -2   2  21       18.90        3.23     62.20 o 
   0   2  21      229.25      244.79     80.32 o 
   2   2  21       10.10      106.21     56.09 o 
   4   2  21       15.29       94.84     53.92 o 
   6   2  21      325.50      403.84    112.13 o 
   8   2  21       79.15      210.08     62.24 o 
  10   2  21       41.95      295.95     72.03 o 
 -21   3  21      151.08      201.59    104.85 o 
 -19   3  21        0.13      247.22     91.02 o 
 -17   3  21     1196.52     1532.07    186.79 o 
 -15   3  21     1018.92     1154.00    166.17 o 
 -13   3  21      316.42      491.54    115.64 o 
 -11   3  21        0.25       54.22     57.48 o 
  -9   3  21       13.13      132.05     67.58 o 
  -7   3  21      204.35      238.94     64.93 o 
  -5   3  21        4.02       26.55     53.19 o 
  -3   3  21       91.39      212.10     64.33 o 
  -1   3  21      131.36       29.03     51.27 o 
   1   3  21      179.60      155.09     72.97 o 
   3   3  21        3.86      174.34     63.54 o 
   5   3  21       35.38      153.15     60.85 o 
   7   3  21      208.70      296.94     72.47 o 
 -18   4  21      294.89      629.35    289.11 o 
 -16   4  21       12.36      290.46    108.51 o 
 -14   4  21       58.93       60.40     79.74 o 
 -12   4  21     1099.37     1187.94    228.82 o 
 -10   4  21      348.20      411.23     86.12 o 
  -8   4  21      122.42      167.07     68.84 o 
  -6   4  21      345.59      383.35     89.04 o 
  -4   4  21      874.06     1158.37    133.56 o 
  -2   4  21       44.83      113.39     78.03 o 
   0   4  21       94.14      101.38     51.89 o 
   2   4  21      113.08      324.61     71.06 o 
   4   4  21       45.32      147.68     65.33 o 
 -24   0  22      239.99      468.54    156.09 o 
 -22   0  22       54.07      204.84    135.35 o 
 -20   0  22      891.19     1288.95    211.58 o 
 -18   0  22       66.62      113.67     59.74 o 
 -16   0  22        1.05       52.47     64.18 o 
 -14   0  22      163.60      266.24     66.75 o 
 -12   0  22     2798.26     2551.76    214.04 o 
 -10   0  22     1612.53     1752.89    186.07 o 
  -8   0  22     1834.05     1561.28    262.92 o 
  -6   0  22      108.56      129.95     80.88 o 
  -4   0  22      160.91      200.70     83.94 o 
  -2   0  22      641.04      525.06    175.02 o 
   0   0  22     5248.07     5925.02    430.94 o 
   2   0  22     1871.33     1869.48    312.70 o 
   4   0  22     3343.45     2985.20    372.86 o 
   6   0  22     2491.13     3263.93    392.56 o 
   8   0  22      373.43      614.77    155.05 o 
 -23   1  22      165.08      403.62    116.95 o 
 -21   1  22      346.71      467.03     85.05 o 
 -19   1  22      631.52      728.59    100.27 o 
 -17   1  22      200.56      321.64    151.29 o 
 -15   1  22      202.04      320.13     79.98 o 
 -13   1  22        2.04      161.10     55.54 o 
 -11   1  22        1.42       -1.77     47.49 o 
  -9   1  22      846.25      880.19    131.13 o 
  -7   1  22       15.26      -15.81     63.60 o 
  -5   1  22       28.48      120.83     72.04 o 
  -3   1  22      380.06      544.85    147.80 o 
  -1   1  22     1569.12     1466.75    149.89 o 
   1   1  22     1529.78     1586.82    155.30 o 
   3   1  22      183.52      270.37     68.77 o 
   5   1  22      220.29       98.57     65.79 o 
   7   1  22        9.88      153.09     85.50 o 
   9   1  22        0.09      275.79     88.60 o 
 -22   2  22      314.76       11.21    190.19 o 
 -20   2  22       77.26      183.26    137.55 o 
 -18   2  22     1398.61     1307.66    389.97 o 
 -16   2  22      198.02      129.01     73.70 o 
 -14   2  22      554.12      873.78    109.52 o 
 -12   2  22      556.87      589.12     83.64 o 
 -10   2  22      199.32      222.95     64.28 o 
  -8   2  22      130.00      216.52     60.50 o 
  -6   2  22       49.27       24.98     65.31 o 
  -4   2  22       95.98      217.97     82.85 o 
  -2   2  22       70.57      121.27     74.16 o 
   0   2  22      172.93      245.06     83.36 o 
   2   2  22       11.99      127.16     69.35 o 
   4   2  22       33.11      113.66     60.48 o 
   6   2  22       62.35      337.42     90.37 o 
 -19   3  22      154.53      272.72     85.66 o 
 -17   3  22     1259.04     1279.49    177.79 o 
 -15   3  22      375.61      565.84    130.72 o 
 -13   3  22      500.01      672.91    192.65 o 
 -11   3  22       63.54       88.98    162.31 o 
  -9   3  22      198.72      333.49     77.82 o 
  -7   3  22     1539.47     1612.28    190.31 o 
  -5   3  22     1179.50     1164.67    162.80 o 
  -3   3  22      668.14      665.35    113.44 o 
  -1   3  22       22.22       61.65     61.98 o 
   1   3  22        5.39       91.94     56.57 o 
   3   3  22      118.95      278.94     66.84 o 
   5   3  22      779.64     1002.96    111.95 o 
 -14   4  22      201.67      212.76    105.57 o 
 -12   4  22      236.66      251.26     96.06 o 
 -10   4  22      267.09      334.34     82.60 o 
  -8   4  22       61.69      301.69    118.05 o 
  -6   4  22      216.29      210.78     77.47 o 
  -4   4  22      213.78      352.33     84.67 o 
  -2   4  22       19.48       51.22     86.19 o 
   0   4  22      279.19      330.19    149.58 o 
 -21   1  23      422.39     1059.96    355.87 o 
 -19   1  23        1.84       66.57     85.55 o 
 -17   1  23       11.13       74.20    165.82 o 
 -15   1  23      460.40      518.21     78.03 o 
 -13   1  23       28.37      112.16     53.48 o 
 -11   1  23       76.48      134.43     71.22 o 
  -9   1  23       26.61       63.90     64.49 o 
  -7   1  23        6.39        6.78     64.71 o 
  -5   1  23       15.89      200.05     74.74 o 
  -3   1  23      300.16      371.34     88.15 o 
  -1   1  23      263.29      382.22     89.07 o 
   1   1  23      610.65      905.73    119.95 o 
   3   1  23      889.12      985.46    153.18 o 
   5   1  23        6.15      -31.74     63.47 o 
 -18   2  23       20.89      -11.81    176.84 o 
 -16   2  23       70.20      223.38     88.58 o 
 -14   2  23      279.41      335.83     81.11 o 
 -12   2  23      162.19      296.55     68.56 o 
 -10   2  23      220.73      362.61     65.55 o 
  -8   2  23      787.55      946.54    128.29 o 
  -6   2  23       96.61      189.20    120.81 o 
  -4   2  23      126.98      112.96     76.15 o 
  -2   2  23      850.42      974.26    131.12 o 
   0   2  23      343.82      465.08    103.03 o 
   2   2  23      163.09      289.91     85.59 o 
   4   2  23      295.40      498.10     91.73 o 
 -15   3  23      278.06      190.18    222.73 o 
 -13   3  23      211.06      322.21    122.13 o 
 -11   3  23      288.97      539.50     88.04 o 
  -9   3  23       57.60      137.88    117.97 o 
  -7   3  23       20.93      118.64     68.41 o 
  -5   3  23      444.76      559.46    101.37 o 
  -3   3  23      673.19      662.04    110.44 o 
  -1   3  23      114.55      105.49     65.05 o 
   1   3  23        4.12      120.74     89.37 o 
 -18   0  24      483.90     1172.51    215.47 o 
 -16   0  24      211.83      625.47    116.25 o 
 -14   0  24       11.59      125.95     75.30 o 
 -12   0  24     2473.50     2335.42    310.11 o 
 -10   0  24        4.74      126.53    109.68 o 
  -8   0  24      919.61     1255.22    252.55 o 
  -6   0  24       48.54      124.20    113.83 o 
  -4   0  24      435.71      691.52    195.24 o 
  -2   0  24     1143.87     1355.56    271.48 o 
   0   0  24       18.89        1.56    113.83 o 
   2   0  24     2434.39     2411.65    351.34 o 
 -17   1  24       45.30      166.01    129.77 o 
 -15   1  24       61.00      181.06     55.42 o 
 -13   1  24       22.16      201.60     68.36 o 
 -11   1  24        0.22      192.11     71.58 o 
  -9   1  24       32.28       48.14    105.63 o 
  -7   1  24      396.84      417.60     93.83 o 
  -5   1  24      542.32      571.03    112.80 o 
  -3   1  24      293.00      408.22    150.86 o 
  -1   1  24      158.80      166.82     88.62 o 
   1   1  24      841.67     1003.47    251.38 o 
   3   1  24      118.92      101.42     96.07 o 
 -16   2  24       76.77      384.65     96.00 o 
 -14   2  24      439.54      622.44    118.35 o 
 -12   2  24        9.25      165.76     71.51 o 
 -10   2  24       77.30      178.09     76.79 o 
  -8   2  24       61.53      201.46     75.54 o 
  -6   2  24      327.08      487.70    101.81 o 
  -4   2  24        0.00      108.76     66.15 o 
  -2   2  24        5.38      -17.21     65.44 o 
   0   2  24      319.31      321.43     98.56 o 
  -9   3  24       79.87      164.36     77.96 o 
  -7   3  24        3.06       69.84     76.17 o 
 -13   1  25        0.04       73.38     61.43 o 
 -11   1  25      472.68      676.65    122.76 o 
  -9   1  25      380.04      416.16     92.31 o 
  -7   1  25      132.30      255.96     72.99 o 
  -5   1  25       80.71      193.68    144.81 o 
  -3   1  25     1981.62     2110.12    229.57 o 
                                                 
